# Supplementary material for: System analysis identifies UBE2C as a novel oncogene target for adrenocortical carcinoma
Source: PLoS One. 2023 Aug 3;18(8):e0289418. doi: 10.1371/journal.pone.0289418 (PMC10399895; doi:10.1371/journal.pone.0289418)
Supplement: S1 Table — The differentially expressed genes between patients with ACC and normal were analyzed. RNA-sequencing expression profiles of 79 patients with ACC were downloaded from the TCGA database. And RNA-sequencing expression profiles of 258 normal were downloaded from GTEx database. These data were analyzed using R packages implemented by R version 4.0.3 in ACLBI Web-based Tools (https://www.aclbi.com/). “LogFC ≥ 2 or LogFC ≤ -2, P-value < 0.05” was defined as a screening criterion for identifying differentially expressed genes. (XLSX) [file pone.0289418.s001.xlsx]

## Sheet: S1 Table
	Log2.FC.	P.Value	change
RP11.40C6.2	8.955	1.57e-71	Up
RP5.940J5.9	7.983	1.69e-24	Up
IGF2	6.824	6.9e-25	Up
AC132217.4	6.822	2.22e-24	Up
RP11.316M1.12	5.347	6.25e-27	Up
CTB.63M22.1	4.906	3.81e-44	Up
NPTX2	4.168	1.38e-15	Up
CTC.425F1.4	4.127	1.34e-21	Up
LLNLR.284B4.1	4.075	3.73e-14	Up
HSPB1P1	3.922	2.57e-46	Up
ARAP1.AS1	3.779	2.31e-06	Up
RP5.890E16.4	3.751	2.98e-30	Up
MT3	3.744	5.07e-07	Up
RP11.256P1.1	3.741	4.49e-10	Up
RP11.498C9.3	3.718	1.23e-08	Up
BIRC7	3.678	7.53e-15	Up
MTND4P12	3.616	2.24e-08	Up
IGFBP3	3.522	6.14e-34	Up
BEX1	3.464	1.14e-05	Up
UBE2SP2	3.437	6.2e-39	Up
RP1.241P17.4	3.388	4.91e-29	Up
RP11.667K14.4	3.302	1.05e-23	Up
UBE2C	3.219	3.87e-18	Up
HSPB8	3.158	1.28e-11	Up
ESM1	3.158	1.64e-30	Up
AC005786.7	3.109	3.77e-06	Up
CTC.518P12.6	3.095	5.82e-31	Up
AC005943.6	3.032	1.57e-07	Up
RP11.649E7.5	3.025	1.94e-13	Up
PTTG1	2.984	5.88e-19	Up
AC110615.1	2.909	7.71e-08	Up
RP4.738P15.6	2.902	3.87e-05	Up
RP11.386G11.10	2.854	1.63e-10	Up
RP11.452N17.1	2.804	3.2e-32	Up
HNRNPCP2	2.801	2.48e-42	Up
ZACN	2.776	0.00868	Up
ZG16B	2.75	6.6e-11	Up
CTB.43P18.1	2.732	3.53e-29	Up
RP11.867G23.4	2.706	3.43e-12	Up
IGF2.AS	2.703	1.92e-18	Up
NEFL	2.7	3.71e-09	Up
XIST	2.646	5.17e-07	Up
C19orf48	2.625	1.32e-16	Up
TBCAP1	2.624	3.82e-46	Up
PPIAP22	2.608	1.05e-31	Up
ARMCX7P	2.601	6.1e-08	Up
PKMYT1	2.594	6.35e-27	Up
RP11.6N17.6	2.563	4.62e-08	Up
MND1	2.561	4.29e-26	Up
RMI2	2.557	2.38e-22	Up
SMIM10L2B	2.53	5.62e-12	Up
PLA2G1B	2.522	4.76e-14	Up
SNRPGP2	2.508	1.29e-29	Up
VWF	2.467	7.87e-22	Up
RP11.265N6.1	2.457	1.4e-15	Up
C10orf82	2.445	0.000128	Up
TECRP1	2.445	6.76e-37	Up
RP11.294J22.6	2.441	3.87e-10	Up
CALB1	2.408	2.4e-10	Up
SYP	2.404	1.38e-06	Up
STC1	2.334	5.41e-18	Up
CDK1	2.327	1.82e-14	Up
PBK	2.327	6.89e-13	Up
EIF5AP4	2.316	1.24e-43	Up
SQLE	2.315	0.000429	Up
RPL41P2	2.315	1.05e-18	Up
SPINK13	2.308	7.34e-17	Up
LA16c.390E6.5	2.308	1.96e-08	Up
RP11.746M1.1	2.306	1.78e-08	Up
KIAA0101	2.293	4.17e-14	Up
CCNB1	2.278	1.79e-15	Up
AGRP	2.241	7.96e-05	Up
AC009065.4	2.236	3.01e-42	Up
TMEM132A	2.231	1.19e-17	Up
GPX8	2.218	1.15e-23	Up
KCNH2	2.2	2.69e-09	Up
MSMO1	2.192	0.00429	Up
TPX2	2.185	5.15e-18	Up
NPTX1	2.182	0.00211	Up
APLP1	2.174	0.00328	Up
ANGPT2	2.169	2.44e-30	Up
TWIST1	2.158	6.54e-19	Up
SULF2	2.123	2.25e-13	Up
TNFRSF12A	2.121	3.2e-07	Up
CTB.31O20.3	2.116	4.96e-05	Up
CDKN3	2.103	1.77e-13	Up
H2AFY2	2.094	2.86e-19	Up
ASF1B	2.091	6.44e-18	Up
APOBEC3B	2.09	8.07e-12	Up
RP11.356I2.1	2.065	1.98e-06	Up
RP11.138I1.4	2.059	4.59e-13	Up
THOC3	2.036	1.07e-20	Up
RPS2P55	2.025	2.57e-46	Up
RPS28P7	2.019	1.51e-23	Up
ALDOC	2.011	1.76e-09	Up
AC005944.2	1.993	1.85e-08	Up
TOP2A	1.988	2.69e-12	Up
IDO1	1.974	2.41e-23	Up
UBE2S	1.972	1.52e-11	Up
RPL23AP65	1.969	8.98e-31	Up
RNASEH2A	1.966	6.37e-22	Up
ENC1	1.952	5.34e-12	Up
MAD2L1	1.933	1.82e-14	Up
STMN1	1.93	6.52e-13	Up
RP11.178L8.8	1.907	2.42e-09	Up
ANLN	1.905	2.22e-13	Up
AC005255.3	1.887	4.76e-14	Up
CDT1	1.886	1.29e-14	Up
RPL7P1	1.885	9.97e-17	Up
AC007283.5	1.876	2.76e-11	Up
EFNA3	1.865	3.08e-12	Up
ETNK2	1.854	1.67e-10	Up
CTD.2369P2.12	1.849	8.06e-10	Up
JAKMIP2	1.849	7.63e-09	Up
HOXA13	1.845	4.35e-19	Up
CDKN2D	1.841	7.22e-18	Up
SOCS1	1.835	1.55e-09	Up
GGH	1.833	8.8e-21	Up
RP11.63M22.2	1.832	4.05e-06	Up
PAQR4	1.829	1.16e-13	Up
DLX5	1.824	2.11e-19	Up
DHRS2	1.82	1.54e-06	Up
CTD.2510F5.6	1.811	1.14e-06	Up
DFNA5	1.809	1.27e-09	Up
TROAP	1.809	2.09e-10	Up
KLK4	1.808	9.51e-09	Up
MTRNR2L12	1.807	2.62e-34	Up
CKS1BP3	1.803	2.11e-13	Up
CH507.513H4.5	1.802	1.85e-33	Up
ULBP2	1.802	3.11e-13	Up
FLYWCH2	1.802	6.56e-16	Up
PPDPF	1.799	4.01e-12	Up
PLEKHG4	1.798	9.8e-06	Up
RP11.10G12.1	1.787	1.31e-29	Up
FAT1	1.78	1.74e-10	Up
OGDHL	1.78	3.65e-06	Up
LINC01234	1.77	3.56e-12	Up
RP11.498C9.2	1.755	8.35e-08	Up
MTATP8P1	1.754	7.38e-18	Up
RPS23P8	1.753	2.45e-17	Up
RP11.215A21.2	1.747	1.86e-46	Up
RPL35P5	1.744	5.68e-18	Up
SEMA7A	1.739	1.58e-07	Up
FOXM1	1.733	1.45e-10	Up
HIGD1B	1.73	3.4e-25	Up
CCNB2	1.728	2.96e-10	Up
TMPO	1.726	7.51e-16	Up
COX7A1	1.725	1.67e-08	Up
RP11.464D20.2	1.721	3.34e-30	Up
CD36	1.72	2.86e-07	Up
CENPU	1.712	2.61e-13	Up
RBP7	1.709	1.28e-18	Up
KCNIP3	1.705	7.91e-18	Up
RP11.1100L3.7	1.7	3.34e-08	Up
FAAH2	1.697	6.63e-11	Up
COX4I2	1.695	3.48e-28	Up
RP11.303E16.2	1.69	2.15e-13	Up
RPL37P6	1.687	2.36e-41	Up
AL158801.1	1.683	4.05e-26	Up
CNFN	1.679	1.25e-15	Up
RPL6P27	1.674	3.42e-25	Up
DNAJC9.AS1	1.671	9.98e-07	Up
UBE2T	1.669	2.08e-11	Up
NANS	1.663	5.84e-10	Up
TPPP3	1.656	2.18e-06	Up
PDE8B	1.652	9.08e-10	Up
ACADL	1.651	7.48e-08	Up
DDIT4L	1.645	4.36e-11	Up
CKS2	1.643	2.3e-08	Up
ATP1A3	1.636	0.000607	Up
HMGN1P37	1.632	1.99e-29	Up
ZWINT	1.629	5.18e-10	Up
FATE1	1.626	1.22e-10	Up
FAM222A	1.614	0.001	Up
RPL39P3	1.614	2.03e-09	Up
BOLA2B	1.609	1.66e-15	Up
SNRPEP2	1.609	1.39e-15	Up
PCOLCE2	1.605	1.08e-07	Up
PSENEN	1.603	1.21e-19	Up
ABRACL	1.602	2.66e-12	Up
RPL24P4	1.598	1.4e-24	Up
AURKA	1.596	5.57e-12	Up
SPARC	1.596	1.23e-05	Up
RPPH1	1.596	1.71e-07	Up
LY6E	1.594	1.71e-06	Up
NETO2	1.588	6.83e-05	Up
RP11.161H23.5	1.585	0.00247	Up
FAM131C	1.581	1.95e-05	Up
RP4.583P15.14	1.579	5.64e-15	Up
FOLH1	1.577	6.13e-15	Up
DLL4	1.573	1.98e-15	Up
FSCN1	1.573	0.00159	Up
BIRC5	1.571	5.55e-07	Up
CENPK	1.57	1.5e-13	Up
GAPDH	1.569	5.13e-08	Up
FAM19A4	1.561	6.59e-05	Up
SDC1	1.556	0.00282	Up
MVK	1.552	0.00405	Up
CENPM	1.548	1.24e-08	Up
CENPF	1.529	5.97e-07	Up
P4HA2	1.529	5.77e-08	Up
CTB.191K22.5	1.528	2.11e-12	Up
HPGD	1.526	0.00714	Up
C10orf35	1.523	2.83e-08	Up
CDH13	1.523	1.08e-13	Up
ORC6	1.519	1.66e-13	Up
FEZ1	1.514	0.000258	Up
PPP2R2C	1.512	1.81e-07	Up
TMPRSS9	1.51	5.75e-11	Up
AIF1L	1.506	2.63e-07	Up
TMSB15B	1.502	3.19e-15	Up
UBE2SP1	1.499	8.26e-17	Up
RP11.334J6.7	1.498	0.000178	Up
RAB3A	1.493	1.2e-05	Up
CENPH	1.488	2.03e-23	Up
DDIT3	1.488	0.000248	Up
CENPW	1.485	4.09e-13	Up
PCDHB5	1.484	1.99e-12	Up
DBP	1.478	1.8e-11	Up
FBXL16	1.477	0.00679	Up
PVALB	1.473	1.4e-12	Up
NUDT1	1.472	1.15e-19	Up
RP11.423H2.1	1.47	4.45e-15	Up
KCNK1	1.467	1.72e-05	Up
THBS4	1.457	1.87e-14	Up
CDKN2A	1.455	4.39e-07	Up
AC012065.1	1.451	3e-32	Up
AF127577.10	1.449	6.29e-11	Up
C12orf75	1.447	1.02e-10	Up
ISG15	1.447	3.49e-09	Up
CTD.3088G3.8	1.444	1.06e-09	Up
TMEM184A	1.441	1.69e-11	Up
AC000089.3	1.439	2.41e-34	Up
CTD.2287O16.1	1.438	5.4e-14	Up
DEPDC1B	1.436	2e-18	Up
H2AFZ	1.436	7.66e-09	Up
CCNE1	1.434	2.07e-09	Up
SRRM3	1.426	2.13e-06	Up
RP11.620J15.3	1.417	9.53e-18	Up
EDA	1.415	1.7e-13	Up
SEZ6L2	1.408	8.6e-10	Up
C19orf53	1.407	3.21e-15	Up
MYO10	1.407	1.18e-06	Up
AMH	1.404	5.96e-11	Up
GS1.72M22.1	1.401	1.07e-11	Up
SLC12A5	1.395	7.84e-07	Up
RPL7AP30	1.391	2.83e-22	Up
CDC25C	1.389	5.4e-15	Up
RPL35P1	1.388	4.09e-26	Up
CTD.2540B15.11	1.387	6.13e-12	Up
SAPCD2	1.387	2.17e-16	Up
PPIAP29	1.387	6.2e-18	Up
CRABP2	1.382	7.93e-08	Up
EEF1A1P6	1.382	4.81e-11	Up
HMGB3	1.38	6.01e-14	Up
TNFRSF4	1.379	1.29e-29	Up
RPL39L	1.376	3.15e-07	Up
COX7C	1.374	2.89e-12	Up
RP11.805J14.5	1.372	1.36e-09	Up
MRPS36	1.368	2.64e-14	Up
OSBPL6	1.365	2.04e-13	Up
ERGIC2	1.363	1.28e-09	Up
COX7B	1.362	1.01e-15	Up
CDCA4	1.36	9.65e-17	Up
CERS1	1.354	1.39e-08	Up
RACGAP1	1.351	2.18e-10	Up
MAGED2	1.349	1.82e-13	Up
IQGAP2	1.349	3.44e-08	Up
NOMO2	1.349	9.18e-11	Up
TAF7	1.348	6.1e-12	Up
PRC1	1.348	3.28e-08	Up
HCN2	1.347	1.38e-05	Up
LAGE3	1.346	2.75e-12	Up
GPR27	1.345	1.2e-06	Up
CDC20	1.344	7.26e-08	Up
SYT7	1.342	4.13e-05	Up
SHCBP1	1.338	6.14e-11	Up
RHNO1	1.337	2.26e-16	Up
HAR1B	1.335	4.2e-13	Up
RP4.616B8.4	1.333	0.00465	Up
GAS2L3	1.332	6.3e-17	Up
ZP3	1.33	4.6e-09	Up
RNFT2	1.329	1.18e-12	Up
RP11.159K7.2	1.322	2.14e-11	Up
DNAJC19P9	1.318	2.86e-19	Up
NCAPG	1.317	4.43e-12	Up
COX6B1	1.315	2.71e-16	Up
SNORD3A	1.315	0.000736	Up
FAM83D	1.311	4.85e-09	Up
GINS2	1.31	6.01e-15	Up
DUSP2	1.308	6.98e-05	Up
HK2	1.308	0.000472	Up
PET100	1.305	8.87e-18	Up
HMGN1P36	1.305	2.79e-27	Up
MSL3P1	1.304	2.55e-11	Up
IKBIP	1.303	8.93e-18	Up
COX6A1	1.302	1.3e-11	Up
VGF	1.302	0.000176	Up
HMGB2	1.301	1.98e-10	Up
ZNF367	1.301	4.19e-12	Up
AP1S1	1.291	4.38e-10	Up
RRM2	1.291	0.00032	Up
E2F1	1.29	3.86e-09	Up
NDUFA13	1.288	4.59e-12	Up
HOXA11.AS	1.288	3.17e-06	Up
HNRNPA1P10	1.287	2.53e-18	Up
ANGPTL2	1.286	5.14e-15	Up
LRIF1	1.286	3.6e-12	Up
SMIM10L2A	1.285	8.22e-05	Up
DYNLL1	1.284	7.59e-08	Up
GMNN	1.283	1.4e-06	Up
RP11.20B24.4	1.281	6.01e-05	Up
TYMS	1.28	1.1e-05	Up
NPM1P27	1.277	2.36e-10	Up
MAGOHB	1.275	6.69e-12	Up
HOXD10	1.272	4.96e-20	Up
CRNDE	1.27	1.49e-07	Up
RP11.138C9.1	1.268	0.00223	Up
PLOD3	1.267	1.61e-11	Up
RP11.465L10.10	1.267	1.74e-15	Up
RPL3P4	1.266	1.12e-05	Up
AK4	1.265	5.92e-07	Up
DUSP15	1.264	1.1e-07	Up
SLC30A10	1.262	1.54e-07	Up
RPL18AP3	1.262	9.15e-13	Up
FABP5P7	1.262	5.58e-06	Up
RP11.1143G9.4	1.262	7.82e-07	Up
CTSV	1.261	2.41e-12	Up
SREK1IP1	1.26	5.3e-15	Up
CTA.363E6.7	1.257	4.62e-06	Up
PMAIP1	1.256	8.14e-12	Up
SEPW1	1.255	1.47e-05	Up
RP11.676M6.1	1.255	1.06e-15	Up
RP11.254F7.3	1.254	3.71e-05	Up
PNMA6A	1.252	1.16e-08	Up
KCNG1	1.251	5.03e-06	Up
ACKR3	1.248	9.18e-10	Up
COX7A2	1.247	2.42e-08	Up
LSM8	1.247	2.91e-14	Up
B3GNT8	1.245	9.63e-11	Up
GPRIN1	1.244	3e-07	Up
RP11.641D5.1	1.243	2.42e-13	Up
RPS3AP26	1.243	9.63e-12	Up
FAM171A1	1.242	2.46e-09	Up
AC007192.6	1.234	6.42e-07	Up
SLC39A8	1.232	4.94e-12	Up
TK1	1.23	1.13e-07	Up
ROMO1	1.228	7.08e-13	Up
BUB1	1.227	2.58e-10	Up
CA9	1.225	2.14e-05	Up
MELK	1.225	4.06e-11	Up
Metazoa_SRP	1.221	1.3e-09	Up
CEP55	1.215	1.78e-09	Up
EGLN3	1.213	3.05e-08	Up
CD63	1.211	2.75e-09	Up
PARPBP	1.211	1.03e-14	Up
LINC01235	1.211	2.77e-21	Up
AC079250.1	1.209	8.21e-21	Up
COX4I1	1.208	9.48e-13	Up
KIF20A	1.207	4.66e-08	Up
ISOC2	1.205	3.09e-11	Up
SERPINE2	1.205	7.45e-06	Up
HAR1A	1.205	4.92e-11	Up
TMPO.AS1	1.205	1.37e-19	Up
FABP3	1.204	0.00241	Up
FAM71E1	1.203	1.1e-16	Up
NDUFA4L2	1.203	1.78e-08	Up
PFKFB4	1.202	6.33e-05	Up
SNRPB	1.199	1.99e-11	Up
NR2C2AP	1.198	1.17e-15	Up
CCNA2	1.197	1.1e-06	Up
RPL41.1	1.197	5.12e-05	Up
AC009237.5	1.195	5.56e-15	Up
NEK2	1.195	5.26e-07	Up
ZNHIT1	1.193	3.77e-14	Up
CLGN	1.187	8.97e-06	Up
TPRN	1.185	1.76e-06	Up
H2BFS	1.183	1.3e-07	Up
APOLD1	1.182	0.000437	Up
BLOC1S1	1.182	3.06e-15	Up
CMC2	1.178	2.78e-07	Up
BTBD11	1.177	2.84e-10	Up
HOXC10	1.175	1.21e-06	Up
TCEB2	1.173	5.19e-11	Up
TMEM63C	1.173	0.000781	Up
CLCN4	1.17	8.25e-16	Up
PTENP1	1.169	2.68e-22	Up
C7orf50	1.168	7.67e-10	Up
KIF11	1.168	1.18e-11	Up
C12orf45	1.166	5.07e-12	Up
PDRG1	1.165	1.83e-12	Up
ZNF622	1.164	6.29e-08	Up
RP11.463I20.1	1.163	8.15e-11	Up
KIF22	1.162	1.34e-16	Up
EEF1A1P9	1.161	9.52e-30	Up
HSPA4	1.161	1.11e-06	Up
GADD45GIP1	1.16	3.41e-12	Up
FAM207BP	1.159	3.35e-20	Up
HOXA11	1.157	3.54e-07	Up
NPM1	1.157	5.19e-07	Up
SERTAD3	1.155	3.23e-17	Up
NDC80	1.153	1.6e-10	Up
LRFN1	1.153	8.88e-16	Up
NKAIN4	1.152	4e-09	Up
HIGD2A	1.15	6.68e-14	Up
TRAPPC5	1.15	1.7e-13	Up
UBE2MP1	1.148	2.75e-21	Up
CHPF	1.147	2.77e-05	Up
NUF2	1.147	1.46e-10	Up
UQCRQ	1.146	3.81e-06	Up
UBL5	1.146	3.19e-09	Up
TNFSF9	1.145	3.01e-12	Up
RP11.543P15.1	1.145	2.96e-09	Up
RP1.20N18.4	1.144	6.94e-06	Up
MMP11	1.142	3e-07	Up
MANEAL	1.142	2.66e-07	Up
RP11.265N6.2	1.141	4.01e-05	Up
CSRP2	1.139	1.9e-07	Up
TMEM26	1.137	2.33e-11	Up
CENPN	1.135	4.02e-06	Up
ZNF703	1.132	1.52e-05	Up
RP11.5P18.10	1.132	7.75e-05	Up
FAM47E.STBD1	1.132	2.66e-12	Up
CTD.2124B8.2	1.129	1.34e-18	Up
MYH14	1.128	1.4e-06	Up
LSM7	1.127	8.28e-09	Up
RN7SL1	1.125	5.34e-05	Up
AC011737.2	1.122	4.77e-13	Up
NDUFA12	1.121	5.87e-11	Up
FANCA	1.12	1.39e-08	Up
RPL37	1.115	2.01e-07	Up
LIG1	1.112	1.15e-09	Up
RP11.96D1.11	1.112	8.9e-08	Up
PSMG3	1.111	7.48e-10	Up
MINOS1.NBL1	1.111	8.5e-14	Up
CTNNBL1	1.11	9.18e-19	Up
EIF3C	1.11	3.38e-06	Up
BSG	1.109	1.46e-07	Up
PLLP	1.108	8.23e-10	Up
SSBP2	1.108	1.01e-06	Up
PPFIA3	1.107	3.31e-06	Up
CDC42SE2	1.106	3.99e-14	Up
NUCB2	1.1	1.78e-06	Up
PAM16	1.099	7.03e-07	Up
ATP6V1F	1.097	1.72e-11	Up
TECR	1.096	6.86e-11	Up
RUVBL2	1.095	7.59e-05	Up
FOXO6	1.095	3.83e-07	Up
C1orf115	1.092	5.46e-06	Up
ELOVL4	1.092	4.55e-09	Up
HMMR	1.092	5.34e-09	Up
NMRK2	1.092	0.000769	Up
AC016292.3	1.091	1.81e-12	Up
TSPAN7	1.09	0.00133	Up
PRELID1P1	1.09	3.97e-38	Up
RGS3	1.087	7.96e-10	Up
RP5.857K21.6	1.084	0.0052	Up
ACSM3	1.083	1.14e-05	Up
TMEM100	1.083	3.84e-07	Up
FAM103A1	1.082	1.35e-09	Up
DNAJC1	1.081	2.5e-11	Up
MDM2	1.081	1.5e-07	Up
RPLP0P6	1.079	1.42e-05	Up
UBC	1.078	0.00126	Up
ISG20	1.077	0.0071	Up
CD320	1.076	3.63e-09	Up
AC112497.1	1.075	2.49e-09	Up
RP11.395B7.4	1.075	2.69e-08	Up
TMEM208	1.074	1.98e-05	Up
ZNF768	1.073	1.01e-12	Up
RPL13AP5	1.073	3.15e-06	Up
EEF1A1P19	1.069	4.81e-25	Up
SNRPF	1.069	3.87e-12	Up
TMEM189	1.068	7.13e-10	Up
CCNG1	1.067	2.41e-09	Up
CDCA3	1.066	1.17e-05	Up
YWHAZP5	1.066	5.86e-17	Up
BOLA2	1.065	3e-06	Up
HSH2D	1.063	2.26e-08	Up
RFXANK	1.061	1.15e-08	Up
NDUFB2	1.061	0.000125	Up
TNNI2	1.061	4.39e-07	Up
MRPL51	1.059	9.76e-07	Up
SLC39A3	1.057	2.39e-07	Up
PTMS	1.056	3.71e-06	Up
KIF4A	1.053	3.39e-11	Up
FGFR1	1.052	0.00067	Up
NOMO1	1.051	5.19e-08	Up
CCDC64	1.05	0.00341	Up
TOMM34	1.05	3.13e-05	Up
HLA.H	1.048	0.00917	Up
WBSCR22	1.046	4.38e-12	Up
KLK15	1.046	1.42e-10	Up
NDUFS7	1.041	8.68e-11	Up
KRT8P12	1.041	2.99e-08	Up
RP11.627K11.6	1.039	1.94e-10	Up
YARS2	1.038	5.9e-14	Up
SSR4	1.037	2.34e-06	Up
AC079922.2	1.036	3.03e-27	Up
LMNB1	1.036	3.98e-07	Up
CDC34	1.032	1.27e-07	Up
LCMT1	1.031	1.15e-13	Up
RPL13AP20	1.03	1.2e-20	Up
RNA5.8S5	1.029	0.000147	Up
RNA5.8S5.1	1.029	0.000147	Up
RNA5.8S5.2	1.029	0.000147	Up
RNA5.8S5.3	1.029	0.000147	Up
TIMM17B	1.027	3.84e-12	Up
AC016739.2	1.025	1.99e-10	Up
SNAP25	1.025	0.00578	Up
CD82	1.024	0.00329	Up
RP1.278E11.3	1.023	3.77e-23	Up
PHPT1	1.021	6.6e-08	Up
GDF15	1.021	0.00948	Up
RAD23A	1.021	5.02e-07	Up
H2AFJ	1.021	4.22e-06	Up
GABRD	1.02	1.22e-09	Up
AC016734.2	1.019	1.02e-13	Up
PRKACA	1.019	0.000119	Up
BRIX1	1.018	0.000136	Up
SMS	1.018	4.71e-07	Up
KIT	1.017	4.05e-11	Up
DTL	1.016	2.25e-09	Up
HNRNPA1P48	1.016	2.93e-09	Up
ZCCHC3	1.016	2.43e-14	Up
ADCK2	1.015	1.84e-10	Up
RAB3C	1.015	0.00272	Up
MRPL54	1.015	1.14e-07	Up
PRR7	1.013	0.00263	Up
MRPL22	1.012	4.2e-13	Up
ABCC6P2	1.011	2.09e-09	Up
BLVRB	1.01	1.22e-05	Up
NAT14	1.01	1.51e-05	Up
MMP15	1.01	1.39e-07	Up
CCNO	1.009	1.11e-06	Up
NDUFS4	1.009	8.3e-07	Up
RP11.671J11.5	1.009	2.16e-09	Up
CAV1	1.008	6.98e-07	Up
OCIAD2	1.007	1.46e-09	Up
SERPINI1	1.007	1.07e-06	Up
AURKB	1.006	0.000153	Up
ALKBH7	1.002	1.64e-08	Up
RECQL4	1.002	4.27e-07	Up
CTD.2540B15.13	1.001	0.000538	Up
MARCKS	1.001	1.39e-08	Up
GALNT18	1	1.67e-05	Down
AC093838.4	-1	3.88e-13	Down
PSD3	-1	3.01e-11	Down
HCG11	-1	1.43e-14	Down
ANKRD23	-1.002	1.76e-22	Down
CCDC14	-1.002	3.57e-09	Down
CLHC1	-1.002	8.32e-15	Down
TRIP6	-1.002	7.19e-06	Down
CROCCP2.1	-1.002	1.28e-18	Down
NR2F2.AS1	-1.002	1.6e-14	Down
UBE2Q2P2	-1.002	1.87e-13	Down
CDK5RAP3	-1.003	1.01e-09	Down
DXO	-1.003	3.02e-13	Down
PIK3C2A	-1.003	1.19e-13	Down
PGM3	-1.003	1.23e-13	Down
SLC12A6	-1.003	2.15e-09	Down
SCNN1D	-1.003	5.89e-14	Down
RP11.211G3.2	-1.003	3.18e-20	Down
ACACA	-1.004	7.2e-14	Down
ADRBK2	-1.004	1.5e-14	Down
BBS1	-1.004	2.47e-06	Down
BICC1	-1.004	2.22e-08	Down
CCDC159	-1.004	1.8e-11	Down
DIXDC1	-1.004	6.57e-07	Down
HOXA9	-1.004	1.21e-06	Down
TTC28	-1.004	8.69e-16	Down
ZNF516	-1.004	6.76e-18	Down
VMAC	-1.004	2.64e-19	Down
CD300A	-1.005	5.26e-05	Down
ITPR3	-1.005	1.15e-05	Down
ACTR3	-1.006	6.8e-06	Down
AMICA1	-1.006	0.00228	Down
MAPK12	-1.006	0.0012	Down
RP5.1024N4.4	-1.006	7.26e-24	Down
AC159540.1	-1.007	1.05e-09	Down
C17orf85	-1.007	6.52e-20	Down
RND2	-1.007	3.98e-12	Down
ZBTB16	-1.007	3.46e-06	Down
SMIM14	-1.007	0.00341	Down
RASSF5	-1.007	4.9e-07	Down
TFEC	-1.008	1.09e-13	Down
SCIMP	-1.008	5.3e-08	Down
LINC01106	-1.008	7.47e-16	Down
CYB561D1	-1.009	1.37e-10	Down
IL10	-1.009	3.26e-09	Down
FLCN	-1.009	4.58e-10	Down
HOTAIRM1	-1.009	1.1e-09	Down
SLAIN1	-1.01	2.56e-07	Down
LRP10	-1.01	5.3e-05	Down
DIP2A	-1.011	1.74e-20	Down
IL16	-1.011	7.65e-08	Down
KCNH8	-1.011	1.24e-08	Down
BIN2	-1.012	3.71e-07	Down
RASD1	-1.012	6.05e-08	Down
FCF1	-1.012	4.76e-05	Down
ICA1L	-1.013	2.41e-23	Down
MYO1D	-1.013	2.14e-07	Down
ATRX	-1.014	5.28e-09	Down
LAT2	-1.014	1.38e-05	Down
RASL10A	-1.014	6.71e-17	Down
PIK3C2B	-1.014	2.58e-14	Down
WHAMMP2	-1.014	6.17e-32	Down
MYO19	-1.014	6.03e-12	Down
CERK	-1.015	2.6e-14	Down
OXR1	-1.015	5.35e-09	Down
HINFP	-1.015	8.94e-16	Down
TSPYL1	-1.015	1.56e-07	Down
RPS12P21	-1.015	4.55e-05	Down
RP11.481J2.4	-1.015	9.92e-17	Down
RP11.325K4.2	-1.016	4.56e-23	Down
RP11.87H9.4	-1.016	2.39e-16	Down
CHI3L1	-1.017	0.000227	Down
NCAM1	-1.017	0.00179	Down
NLGN2	-1.017	6.87e-09	Down
TTC36	-1.017	1.97e-26	Down
NUDT16P1	-1.017	1.23e-08	Down
GLUD1P3	-1.017	3.09e-20	Down
DHRS11	-1.018	5.08e-15	Down
GPM6B	-1.018	2.07e-10	Down
TNK2	-1.018	3.44e-14	Down
HSPB2	-1.018	5.32e-10	Down
TMEM39A	-1.018	6.81e-13	Down
ADAM9	-1.019	4.79e-05	Down
COL15A1	-1.019	3.35e-05	Down
ITGA10	-1.019	1e-10	Down
PI4KAP1	-1.019	1.83e-06	Down
ARNTL	-1.02	1.54e-15	Down
CDK3	-1.02	4.51e-11	Down
HAVCR2	-1.02	0.00011	Down
NPIPA5.1	-1.02	3.92e-09	Down
RP3.525N10.2	-1.02	8.3e-07	Down
RP11.347I19.7	-1.02	5.54e-15	Down
EMILIN2	-1.021	0.00349	Down
GPC4	-1.021	0.000231	Down
WNT11	-1.021	2.02e-07	Down
NLRX1	-1.021	7.49e-07	Down
SMG5	-1.021	3.23e-14	Down
ACTN1	-1.022	2.12e-06	Down
CYB5RL	-1.022	6.25e-13	Down
CYP26B1	-1.022	0.000315	Down
MZF1	-1.022	1.49e-11	Down
MPDZ	-1.022	1.01e-14	Down
PRPF39	-1.022	3.39e-19	Down
LILRA2	-1.022	1.09e-05	Down
LIMS3	-1.022	1.1e-06	Down
SETD6	-1.023	2.01e-17	Down
LPIN3	-1.023	1.16e-05	Down
PHKG1	-1.023	6.85e-05	Down
RP11.156K13.1	-1.023	1.55e-12	Down
AC104654.2	-1.024	1.73e-11	Down
ATAT1	-1.024	2.43e-17	Down
CPNE9	-1.024	1.71e-13	Down
LINC01315	-1.024	2.79e-07	Down
TMCC1.AS1	-1.024	2.97e-23	Down
AC006547.13	-1.025	4.72e-21	Down
AP006621.5	-1.025	1.39e-11	Down
FPGS	-1.026	3.68e-09	Down
ZNF783	-1.026	2.32e-16	Down
PTOV1.AS2	-1.026	2.29e-08	Down
AC096772.6	-1.027	2.71e-12	Down
CTD.3199J23.6	-1.027	1.77e-12	Down
CYP21A2	-1.027	5.84e-07	Down
ERMAP	-1.027	6.78e-11	Down
FEZ2	-1.027	4.19e-09	Down
TPM3P9	-1.027	3.03e-18	Down
KDM4A	-1.028	7.46e-10	Down
TOM1L1	-1.028	1.07e-08	Down
MRVI1.AS1	-1.028	4.3e-13	Down
PPARA	-1.028	3.12e-15	Down
C1QTNF1.AS1	-1.029	1.1e-09	Down
DOPEY1	-1.029	1.7e-19	Down
LTBP4	-1.029	1.01e-12	Down
SHTN1	-1.029	4.91e-10	Down
RP11.6N17.4	-1.029	1.81e-09	Down
AC093642.5	-1.03	3.3e-15	Down
PARP4	-1.03	1.51e-07	Down
ERBB2	-1.03	1.12e-06	Down
ZDHHC21	-1.03	3.8e-21	Down
RP11.206L10.9	-1.03	6.68e-20	Down
HIVEP2	-1.031	1.96e-16	Down
MCM3AP.AS1	-1.031	1.89e-23	Down
DENND2D	-1.032	2.12e-09	Down
EIF2D	-1.033	2.63e-09	Down
THOC1	-1.033	1.28e-18	Down
RASAL3	-1.033	1.77e-13	Down
ZYX	-1.033	1.72e-06	Down
SSTR2	-1.033	5.12e-14	Down
KIAA1671	-1.033	1.42e-10	Down
CTC.429P9.2	-1.034	6.27e-13	Down
SARDH	-1.034	2.19e-09	Down
PARVB	-1.034	1.2e-10	Down
POLG2	-1.034	1.99e-15	Down
AC008993.2	-1.035	4.67e-21	Down
FAS	-1.035	5.18e-05	Down
SLC1A4	-1.035	5.93e-08	Down
ALCAM	-1.036	0.00624	Down
LTB4R	-1.036	2.46e-09	Down
GALT	-1.036	1.52e-11	Down
RP11.106M3.3	-1.036	5.23e-28	Down
ECM1	-1.037	0.00523	Down
RAB30	-1.037	3.86e-07	Down
LACTB2	-1.037	0.000389	Down
DIRC3	-1.038	4.95e-22	Down
TAF1C	-1.038	1.14e-15	Down
TRIM45	-1.038	4.98e-14	Down
MYOF	-1.038	0.000216	Down
BMS1P4	-1.039	9e-25	Down
MCF2L2	-1.039	1.28e-09	Down
ZNF276	-1.039	2.7e-17	Down
FAM160B2	-1.039	6.17e-14	Down
RASGRP4	-1.039	1.44e-13	Down
MMP23A	-1.039	0.000361	Down
A4GALT	-1.04	0.000831	Down
MINK1	-1.04	1.91e-14	Down
EGFL8	-1.041	1.97e-09	Down
SCUBE1	-1.041	2.38e-07	Down
PEX11A	-1.041	5.46e-12	Down
RP11.274B21.4	-1.041	2.52e-16	Down
FTH1P11	-1.041	4.57e-08	Down
RBM5.AS1	-1.041	1.68e-26	Down
CEACAM19	-1.042	1.94e-07	Down
NPC1	-1.042	4.33e-11	Down
THRSP	-1.042	1.81e-06	Down
GNA14	-1.042	2.12e-13	Down
KIFC2	-1.042	1.95e-10	Down
ACRC	-1.043	2.05e-11	Down
AMY2A	-1.043	4.94e-12	Down
TCTEX1D4	-1.043	4.16e-19	Down
ZNRD1.AS1	-1.043	4.94e-19	Down
PAK6.1	-1.043	1e-06	Down
RN7SL381P	-1.043	2.56e-12	Down
CUEDC1	-1.044	3.98e-12	Down
EFCAB2	-1.044	1.46e-12	Down
SMG6	-1.044	4.08e-12	Down
SKI	-1.044	1.31e-12	Down
GLYCTK	-1.044	4.23e-12	Down
RP11.33B1.1	-1.044	8.83e-14	Down
NBPF11	-1.044	3.18e-22	Down
AMIGO1	-1.045	6.68e-08	Down
PBLD	-1.045	0.000481	Down
LPCAT3	-1.045	1.52e-07	Down
RDH12	-1.045	2.14e-07	Down
WDR63	-1.045	0.00132	Down
FZD5	-1.045	2.14e-13	Down
ZNF449	-1.045	6.68e-09	Down
MAFG	-1.045	8.02e-16	Down
RP11.160O5.1	-1.045	0.00343	Down
BCAT1	-1.046	7.89e-06	Down
PTPN23	-1.046	3.63e-14	Down
RNF208	-1.046	5.8e-07	Down
AC093495.4	-1.047	1.76e-12	Down
SPOCK2	-1.047	4.11e-07	Down
TEP1	-1.047	4.33e-17	Down
MMP25.AS1	-1.047	5.59e-15	Down
UPK3BL	-1.047	0.000353	Down
RP11.386I14.2	-1.048	2.36e-14	Down
RP11.420A23.1	-1.048	4.95e-11	Down
LINC00899	-1.049	1.11e-17	Down
CALCOCO2	-1.05	1.06e-12	Down
CEP95	-1.05	1.72e-14	Down
DFNB59	-1.05	6.77e-14	Down
HSPA6	-1.05	3.81e-08	Down
LILRB4	-1.05	0.000272	Down
ACSL5	-1.051	5.69e-05	Down
CELF1	-1.051	9.39e-15	Down
OGG1	-1.051	5.26e-13	Down
KIF5C	-1.051	7.16e-07	Down
NADSYN1	-1.051	7.56e-17	Down
RAB30.AS1	-1.051	3.18e-11	Down
CACNB1	-1.052	1.48e-10	Down
EVC	-1.052	3.54e-09	Down
SLMO1	-1.052	1.36e-15	Down
MBD6	-1.052	2.53e-10	Down
ZNF83	-1.052	1.18e-11	Down
RP4.565E6.1	-1.052	1.76e-10	Down
LINC01503	-1.052	9.22e-07	Down
TMEM110.MUSTN1	-1.052	4.2e-14	Down
CACNG1	-1.053	5.42e-08	Down
SLC37A1	-1.053	5.41e-17	Down
PARGP1	-1.053	1.59e-14	Down
C6orf49	-1.054	5.56e-17	Down
FAM160A2	-1.054	2.98e-19	Down
ZNF641	-1.054	7.5e-11	Down
RPL41	-1.054	6.43e-09	Down
IKBKE	-1.054	1.07e-11	Down
STRADA	-1.054	3.73e-14	Down
LIMK2	-1.055	3.42e-15	Down
X1.Mar	-1.055	1.01e-14	Down
LLNLF.173C4.1	-1.055	1.27e-08	Down
SLC9A3R2	-1.056	2.84e-11	Down
PRPS2	-1.056	0.0033	Down
IRF7	-1.056	5.53e-07	Down
PCGF3	-1.056	3.74e-15	Down
HIST2H2BB	-1.056	9.35e-08	Down
AC090616.2	-1.057	7.66e-07	Down
FOSL1	-1.057	1.22e-07	Down
RFX7	-1.057	7.78e-13	Down
UBA7	-1.057	3.58e-09	Down
CFLAR	-1.058	1.21e-17	Down
PDE1A	-1.058	0.0002	Down
PRDM5	-1.058	6.98e-09	Down
GAREM	-1.058	2.05e-12	Down
ZNF558	-1.058	1.1e-13	Down
PARVA	-1.058	3.68e-10	Down
VPS52	-1.058	1.3e-14	Down
LINC01355	-1.058	4.95e-21	Down
CAMK1	-1.059	4.12e-07	Down
ZMAT1	-1.059	1.18e-09	Down
SPATA13	-1.059	1.96e-13	Down
NPTN.IT1	-1.059	1.09e-34	Down
CTD.2619J13.14	-1.06	6.61e-11	Down
OSR1	-1.06	2.59e-07	Down
NDUFS2	-1.06	2.14e-13	Down
TMEM252	-1.06	1.59e-09	Down
LIPF	-1.06	4.43e-12	Down
LINC00475	-1.06	3.62e-08	Down
AKAP17A	-1.061	3.64e-15	Down
TRIM33	-1.061	9.01e-20	Down
ITSN1	-1.061	2.03e-10	Down
RP11.1277A3.1	-1.061	2.18e-12	Down
COL28A1	-1.062	8.17e-08	Down
RP11.490M8.1	-1.062	3.84e-11	Down
ALOX15B	-1.063	7.48e-05	Down
RWDD2A	-1.063	2.19e-17	Down
NBL1	-1.063	0.00166	Down
SYNPO	-1.063	3.81e-10	Down
RP11.257O5.2	-1.063	1.65e-20	Down
AC019181.2	-1.064	2.97e-17	Down
HMBOX1	-1.064	6.1e-14	Down
MT.ATP6	-1.064	0.00305	Down
ADGRE2	-1.066	7.85e-14	Down
DOCK2	-1.066	1.2e-06	Down
NUMBL	-1.066	5.07e-11	Down
ANTXR2	-1.067	0.000183	Down
CDRT4	-1.067	4.5e-07	Down
DLG5	-1.067	2.57e-11	Down
EGR1	-1.067	5.49e-05	Down
KDM1B	-1.067	2.03e-10	Down
KRT1	-1.067	5.62e-12	Down
ZNF493	-1.067	6.11e-17	Down
SPAG5.AS1	-1.067	2.68e-25	Down
AL132709.8	-1.068	8.23e-18	Down
CMB9.22P13.1	-1.068	2.73e-12	Down
KLHL2	-1.068	3.99e-12	Down
PODXL	-1.068	1.1e-10	Down
MAP7	-1.068	5.08e-18	Down
RP11.834C11.7	-1.068	6.53e-06	Down
DLGAP1.AS2	-1.069	1.4e-14	Down
TNFSF13	-1.069	6.45e-05	Down
RP11.355B11.2	-1.069	2.85e-15	Down
AC009410.1	-1.07	2.73e-09	Down
CROCCP2	-1.07	1.38e-16	Down
SLC38A2	-1.07	1.43e-05	Down
MITF	-1.07	9.26e-07	Down
RP11.864N7.2	-1.07	9.7e-10	Down
RP11.535A5.1	-1.07	9.35e-26	Down
H6PD	-1.071	7.91e-12	Down
HHIP	-1.071	1.27e-05	Down
FAM150B	-1.071	5.36e-07	Down
ZNF37BP	-1.071	1.75e-19	Down
RP11.108M9.5	-1.071	7.46e-08	Down
GOLGA2P10	-1.072	5.08e-11	Down
RP11.388C12.8	-1.072	1.62e-11	Down
CARS2	-1.073	2.34e-15	Down
D2HGDH	-1.074	3.16e-15	Down
HEATR5B	-1.074	1.73e-17	Down
MTMR11	-1.074	9.83e-09	Down
RASA4B	-1.075	1.71e-05	Down
LHFP	-1.075	8.63e-07	Down
NYNRIN	-1.075	4.06e-10	Down
FAM13A.AS1	-1.075	4.32e-26	Down
RP13.401N8.3	-1.075	9.16e-06	Down
RP11.1228E12.1	-1.076	1.02e-16	Down
LLNLR.222A1.1	-1.076	3.29e-23	Down
ATAD3B	-1.077	2.69e-16	Down
C3orf18	-1.077	1.3e-07	Down
CYB561	-1.077	1.03e-07	Down
SLC26A6	-1.077	3.99e-12	Down
XXbac.BPG252P9.9	-1.077	4.42e-23	Down
AC074117.10	-1.078	2.63e-22	Down
SPATA20	-1.078	8.67e-10	Down
SYDE1	-1.078	1.97e-07	Down
PACSIN3	-1.078	6.1e-12	Down
PBX1	-1.078	1.78e-10	Down
ADAMTS12	-1.079	2.95e-07	Down
BMS1P20	-1.079	2.95e-23	Down
DDHD2	-1.079	2.53e-06	Down
NBPF3	-1.079	1.07e-16	Down
RP11.848P1.9	-1.079	0.000441	Down
AC020571.3	-1.08	0.000417	Down
AC068580.6	-1.08	1.63e-22	Down
ME1	-1.08	7.14e-07	Down
C16orf86	-1.081	3.05e-10	Down
ULK2	-1.081	2e-13	Down
FAM118A	-1.081	3.68e-08	Down
AQP11	-1.082	3.37e-11	Down
CELA1	-1.082	0.000142	Down
AKT3	-1.083	8.62e-07	Down
CTB.133G6.1	-1.083	1.61e-07	Down
NT5DC2	-1.083	8e-07	Down
NRIP3	-1.083	1.41e-11	Down
THTPA	-1.083	1.89e-12	Down
RP11.434B12.1	-1.083	1.04e-21	Down
BBS4	-1.084	9.38e-14	Down
BTN3A3	-1.084	2.6e-09	Down
EVI5	-1.084	3.96e-13	Down
MBNL2	-1.084	1.61e-10	Down
PRRT1	-1.084	2.77e-07	Down
LINC01091	-1.084	4.36e-05	Down
RP11.359K18.4	-1.084	2.57e-25	Down
C8orf46	-1.085	1.55e-13	Down
SLC1A5	-1.085	0.00367	Down
VAV1	-1.085	9.54e-05	Down
HIST2H2BA	-1.085	3.39e-09	Down
GOLGA6L10	-1.085	5.2e-20	Down
FAM171B	-1.086	5.18e-12	Down
RP11.181G12.2	-1.086	1.28e-23	Down
PLAC9	-1.086	7.81e-07	Down
RP11.297C4.1	-1.087	2.21e-08	Down
AC011747.4	-1.088	3.85e-05	Down
ANKRD10	-1.088	1.07e-15	Down
CYP4F29P	-1.088	0.0079	Down
TGFB1	-1.088	7.72e-05	Down
PLP1	-1.088	0.00528	Down
SIDT2	-1.088	3.43e-16	Down
SHH	-1.088	5.45e-06	Down
SYNJ2	-1.09	3.29e-17	Down
OLFML1	-1.09	0.00307	Down
GATA6	-1.091	1.11e-15	Down
RP11.108M9.3	-1.091	9.08e-19	Down
N4BP2L2	-1.091	7.9e-18	Down
LYN	-1.091	1.74e-05	Down
AC009120.3	-1.092	2.24e-25	Down
ELMSAN1	-1.092	6.68e-20	Down
PTPN21	-1.092	2.15e-14	Down
RBM25	-1.093	5.88e-19	Down
YARS	-1.093	3.38e-13	Down
U3	-1.093	1.51e-05	Down
INTS6.AS1	-1.093	4.35e-18	Down
RN7SL834P	-1.093	8.42e-15	Down
RNF112	-1.094	2.65e-10	Down
RBM26	-1.094	5.24e-25	Down
FAM198A	-1.094	1.64e-09	Down
TRIM68	-1.094	2.99e-11	Down
SNHG18	-1.094	2.73e-11	Down
GH1	-1.094	1.24e-06	Down
DVL2	-1.095	5.18e-09	Down
SLFN12	-1.095	1.27e-15	Down
RHOD	-1.095	1.27e-09	Down
RP11.206L10.2	-1.095	3.35e-14	Down
MTFR1L	-1.096	4.83e-12	Down
S100A1	-1.096	9.77e-07	Down
ST5	-1.096	8.43e-08	Down
TPCN1	-1.096	1e-10	Down
PPT2.EGFL8	-1.096	3.17e-17	Down
ADAMTSL3	-1.097	5.4e-21	Down
CALCOCO1	-1.097	3.64e-08	Down
CASC15	-1.097	7.36e-06	Down
PARP9	-1.097	9.7e-08	Down
UNC119B	-1.097	1.13e-09	Down
OR7E38P	-1.097	8.31e-15	Down
RARS2	-1.098	4.1e-12	Down
IP6K2	-1.099	5.56e-12	Down
TMEM54	-1.099	4.33e-06	Down
KIAA1147	-1.099	1.05e-14	Down
FTH1P2	-1.1	2.11e-06	Down
ACAP3	-1.101	3.39e-14	Down
ASH1L	-1.101	3.66e-17	Down
MEDAG	-1.101	2.04e-07	Down
RCN1P2	-1.101	1.74e-09	Down
MT.ATP8	-1.101	0.000381	Down
B3GALT4	-1.102	4.1e-08	Down
ZC3HAV1L	-1.102	1.62e-17	Down
MPZ	-1.102	7.55e-09	Down
TMEM198B	-1.102	1.35e-12	Down
FAM163B	-1.102	6.49e-08	Down
PPP1R35	-1.103	1.96e-08	Down
RP11.500M8.7	-1.103	0.00229	Down
TM7SF3	-1.104	6.99e-09	Down
RP3.368A4.6	-1.104	7.65e-26	Down
ITGA3	-1.105	5.7e-06	Down
PLIN1	-1.105	5.33e-11	Down
GS1.293C5.1	-1.105	2.67e-18	Down
ANGEL1	-1.106	4.3e-14	Down
ARAP1	-1.106	2.17e-11	Down
PDCD6IP	-1.106	4.96e-10	Down
RP11.504P24.8	-1.106	2.98e-12	Down
ITM2A	-1.107	5.9e-09	Down
NPPA	-1.107	7.29e-12	Down
RP11.627G18.1	-1.107	1.18e-31	Down
BTN3A1	-1.108	8.51e-13	Down
EPAS1	-1.108	3.46e-09	Down
KIF1C	-1.108	4.17e-11	Down
VPS36	-1.108	2.43e-16	Down
PLEKHM3	-1.108	4.71e-18	Down
TRPV1	-1.108	7e-19	Down
CLEC5A	-1.109	3.97e-11	Down
TTC39A	-1.109	0.00177	Down
PAK6	-1.11	6.61e-14	Down
SALL2	-1.11	0.00778	Down
AC064875.2	-1.111	2.9e-24	Down
SUSD1	-1.111	4.14e-15	Down
PPFIBP2	-1.111	2.61e-10	Down
TAP2	-1.111	2.55e-07	Down
RP11.242D8.3	-1.111	1.85e-05	Down
IKBKAP	-1.112	1.33e-08	Down
ZNF655	-1.112	8.39e-13	Down
MIB2	-1.112	6.25e-18	Down
PLA2G4B	-1.112	1.15e-15	Down
LINC00924	-1.112	9.07e-10	Down
CHD7	-1.113	4.34e-15	Down
DLG4	-1.113	2.43e-08	Down
PLEKHG2	-1.113	1.17e-12	Down
SMCHD1	-1.113	6.04e-19	Down
PLEKHA3	-1.113	9.18e-10	Down
MTRF1	-1.113	3.16e-15	Down
KANK2	-1.113	6.52e-05	Down
CELA2B	-1.114	7.14e-07	Down
CENPV	-1.114	1.11e-11	Down
PILRB	-1.114	2.95e-15	Down
GJA4	-1.114	4.12e-07	Down
CTC.255N20.1	-1.115	6.11e-17	Down
SLC23A2	-1.115	2.53e-09	Down
FTSJ3	-1.115	1.94e-12	Down
BEGAIN	-1.116	4.33e-10	Down
SRRM2	-1.116	3.36e-13	Down
RP11.597D13.9	-1.116	0.000825	Down
ARFGEF2	-1.117	3.17e-10	Down
CD84	-1.117	5.74e-10	Down
CYP2D7	-1.117	6.76e-17	Down
PPP4R1	-1.117	9.05e-12	Down
TRMT10B	-1.117	3.76e-20	Down
FER1L4	-1.118	0.000833	Down
STARD13	-1.118	6.66e-22	Down
GKN1	-1.118	1.31e-19	Down
RP11.244H3.1	-1.118	2.55e-26	Down
ARRB1	-1.119	5.68e-09	Down
HOOK1	-1.119	8.21e-14	Down
PSD4	-1.12	2.02e-14	Down
AZIN2	-1.121	1.67e-06	Down
ID4	-1.121	1.31e-05	Down
HEG1	-1.121	4.34e-09	Down
SCART1	-1.121	3.04e-20	Down
NEURL4	-1.121	1.02e-18	Down
BAZ2A	-1.122	2.84e-09	Down
IL18R1	-1.122	2.22e-13	Down
GON4L	-1.122	8.07e-19	Down
RUSC1.AS1	-1.122	1.54e-11	Down
LA16c.349E10.1	-1.122	1.28e-11	Down
ARHGEF10	-1.123	2.87e-15	Down
PROCR	-1.123	6.3e-05	Down
HOXA6	-1.123	1.75e-10	Down
KLHL3	-1.123	5.95e-12	Down
SAMD3	-1.123	9.5e-12	Down
GOLGA8N	-1.123	4.87e-13	Down
CLASRP	-1.124	7.37e-16	Down
TTC38	-1.124	9.78e-16	Down
LOXL4	-1.124	0.00152	Down
LRFN5	-1.124	1.05e-12	Down
HSBP1L1	-1.124	3.94e-07	Down
MERTK	-1.125	5.82e-06	Down
ID3	-1.126	1.48e-06	Down
TBC1D5	-1.126	1.04e-07	Down
ZNF439	-1.126	8.46e-14	Down
KLF3.AS1	-1.126	1.28e-11	Down
RP11.186B7.4	-1.126	2.69e-20	Down
ITPR2	-1.127	1.36e-05	Down
USP19	-1.127	1.59e-12	Down
RP11.574K11.29	-1.127	5.18e-24	Down
COLGALT2	-1.128	0.00463	Down
PITPNM3	-1.128	1.34e-11	Down
SNRNP70	-1.128	2.21e-16	Down
LRRC8E	-1.128	9.54e-06	Down
SEPT7P2	-1.128	9.69e-20	Down
FAM95B1	-1.128	9.74e-12	Down
ZEB2.AS1	-1.128	8.05e-27	Down
RP11.33B1.4	-1.128	1.52e-11	Down
MAGOH2P	-1.128	1.43e-24	Down
ELMOD3	-1.129	3.12e-20	Down
HOXB.AS1	-1.129	2.44e-05	Down
RP11.499P20.2	-1.129	1.24e-14	Down
WISP1.OT1	-1.129	1.9e-11	Down
UBP1	-1.13	8.55e-14	Down
RP11.465N4.5	-1.13	7.25e-19	Down
ABLIM3	-1.131	2.55e-05	Down
LLGL1	-1.131	9.09e-10	Down
METAP1D	-1.131	1.3e-20	Down
TMEM220.AS1	-1.131	8.33e-18	Down
ZFC3H1	-1.132	1.6e-19	Down
KIF7	-1.132	4.54e-08	Down
STAG3L5P.PVRIG2P.PILRB	-1.132	1.13e-14	Down
TRO	-1.133	0.00308	Down
THEM4	-1.133	2.89e-16	Down
X8.Mar	-1.133	6.53e-09	Down
NPIPA1	-1.133	4.31e-12	Down
FTLP3	-1.133	1.17e-07	Down
SNHG4	-1.133	6.45e-19	Down
AP3B2	-1.134	3.91e-10	Down
RASA4	-1.134	1.32e-06	Down
SYNPO2	-1.134	4.21e-09	Down
ATP8B1	-1.135	2.88e-13	Down
CARD10	-1.135	5.94e-10	Down
ENO3	-1.135	1.02e-11	Down
ZDHHC8	-1.135	2.98e-15	Down
LEMD1.AS1	-1.135	3.42e-07	Down
ANXA3	-1.137	0.000495	Down
CDK20	-1.137	1.01e-08	Down
TIMP2	-1.137	1.04e-05	Down
RHBDD3	-1.137	2.91e-15	Down
NTRK3	-1.137	2.05e-19	Down
MDM4	-1.137	1.78e-26	Down
MAGI2.AS3	-1.137	9.32e-11	Down
RPL32P3	-1.137	9.19e-22	Down
SMG1P4	-1.138	8.64e-15	Down
SFI1	-1.138	6.79e-17	Down
RP11.361L15.5	-1.138	2.98e-30	Down
LINC00342	-1.139	1.04e-16	Down
KDM4A.AS1	-1.139	6.57e-15	Down
ANTXR1	-1.14	2.14e-13	Down
TLR2	-1.14	5.01e-11	Down
PLEKHH2	-1.14	1.9e-19	Down
PKD1P6.1	-1.14	1.29e-14	Down
RP5.1042K10.14	-1.14	2.28e-18	Down
RP11.295D4.3	-1.14	1.63e-20	Down
ABCA5	-1.141	8.43e-11	Down
BIVM	-1.141	1.24e-16	Down
CELA3B	-1.141	1.92e-09	Down
TRAF1	-1.141	1.56e-12	Down
PCSK7	-1.141	1.45e-21	Down
HMGN2P15	-1.141	3.07e-06	Down
ADAM22	-1.142	5.64e-08	Down
GIMAP6	-1.142	1.1e-08	Down
TPRG1.AS1	-1.142	5.81e-08	Down
TNS2	-1.143	1.83e-09	Down
SNX19	-1.144	1.79e-14	Down
C1RL.AS1	-1.145	5.8e-15	Down
KIAA1468	-1.145	4.29e-20	Down
GOLGA8R	-1.145	9.49e-14	Down
EGFR	-1.146	1.09e-07	Down
RBPMS.AS1	-1.146	1.61e-12	Down
RP11.73M18.10	-1.146	2.2e-21	Down
ANGPTL4	-1.147	0.000301	Down
CTDSP2	-1.147	1.28e-05	Down
DCUN1D3	-1.147	1.03e-12	Down
MACF1	-1.147	8.52e-16	Down
TSSK3	-1.147	1.34e-17	Down
PARP14	-1.147	2.19e-15	Down
RP1.286D6.5	-1.147	4.6e-20	Down
WDR59	-1.148	3.05e-19	Down
SHC1	-1.148	3.54e-11	Down
KIAA1958	-1.148	7.41e-12	Down
LINC00265	-1.148	1.86e-10	Down
NBPF12	-1.148	9.66e-26	Down
AC015849.19	-1.149	1.39e-29	Down
TTC12	-1.149	7.71e-14	Down
STAG3L3	-1.149	1.39e-13	Down
MEIS1.AS2	-1.149	1.33e-15	Down
RN7SL608P	-1.149	2.39e-20	Down
NEURL2	-1.15	7.94e-06	Down
TMEM150B	-1.15	3.18e-09	Down
SEMA4B	-1.15	2.62e-07	Down
RP5.1142A6.9	-1.15	2.1e-29	Down
CLEC10A	-1.151	0.000281	Down
CPT1B	-1.151	2.49e-08	Down
DOCK4	-1.151	7.31e-14	Down
MTA1	-1.151	1.7e-15	Down
ACAD8	-1.152	8.43e-18	Down
AP001189.4	-1.152	1.97e-33	Down
PRDM2	-1.152	1.39e-22	Down
TMEM136	-1.152	6.01e-14	Down
ZMIZ1.AS1	-1.152	1.85e-17	Down
LPP	-1.153	1.25e-15	Down
PLCB3	-1.153	1.1e-10	Down
GGA3	-1.154	7.81e-25	Down
TOB2	-1.155	4.14e-12	Down
AGAP4	-1.156	5.28e-17	Down
CCDC142	-1.156	7.24e-20	Down
CTD.2517M22.14	-1.156	1.06e-18	Down
DNAH1	-1.157	3.68e-18	Down
FBXO44	-1.157	8.4e-10	Down
ACVRL1	-1.158	1.38e-11	Down
ARL17A	-1.159	1.28e-21	Down
RNF141	-1.159	1e-13	Down
STARD8	-1.159	2.06e-17	Down
SYT11	-1.159	0.000994	Down
SRP14.AS1	-1.159	1.5e-10	Down
NINL	-1.16	1.28e-20	Down
PLEKHA4	-1.16	3.88e-09	Down
GATA3	-1.16	0.000875	Down
PPP2R1B	-1.16	1.18e-17	Down
TMEM138	-1.16	1.68e-11	Down
RP11.262H14.4	-1.16	5.33e-15	Down
ATP1A1.AS1	-1.161	1.61e-18	Down
SH3BP1	-1.161	1.19e-11	Down
STX16	-1.161	6.52e-17	Down
LINC00654	-1.161	2.01e-11	Down
RP11.110I1.11	-1.161	3.46e-23	Down
NPIPA2	-1.161	1.52e-11	Down
AC093690.1	-1.162	2.36e-19	Down
GAB1	-1.162	6.71e-08	Down
NEU3	-1.162	6.84e-19	Down
S100A10	-1.162	0.000562	Down
RP3.449O17.1	-1.162	3.26e-20	Down
CYB5D1	-1.163	2.92e-19	Down
AC010980.2	-1.164	4.15e-10	Down
AFF1	-1.164	2.28e-11	Down
COL6A2	-1.164	1.23e-05	Down
CTC.251I16.1	-1.164	0.00266	Down
PARP6	-1.164	5.83e-10	Down
LRRK1	-1.164	2.32e-20	Down
TBC1D2B	-1.164	8.28e-10	Down
DBH	-1.165	6.32e-06	Down
PMP22	-1.165	7.24e-09	Down
HS6ST1	-1.165	1.34e-09	Down
AC005154.7	-1.166	6.53e-29	Down
PARP3	-1.166	9.81e-13	Down
PGM1	-1.166	3.36e-09	Down
KMT2A	-1.166	4.62e-17	Down
TRIM62	-1.167	3e-24	Down
TSC1	-1.167	3.76e-20	Down
SCPEP1	-1.168	8.94e-10	Down
SLFN5	-1.168	7.82e-06	Down
NPIPB15	-1.168	4.63e-05	Down
GOLGA6L9	-1.168	1.06e-23	Down
CARF	-1.169	2.31e-14	Down
PHLPP1	-1.169	4.73e-09	Down
ADPRHL1	-1.17	3.84e-06	Down
SPINT2	-1.17	8.22e-06	Down
HIST2H3PS2	-1.17	2.86e-07	Down
GRAMD1A	-1.171	1.08e-13	Down
PTCH2	-1.171	2.11e-16	Down
TSSK4	-1.171	1.23e-21	Down
PLCH2	-1.171	5.5e-08	Down
PRPS1P2	-1.171	1.55e-32	Down
AC013463.2	-1.172	4.89e-11	Down
ANKZF1	-1.172	5.86e-15	Down
CEACAM1	-1.172	2.77e-07	Down
MTA3	-1.172	8.84e-15	Down
FGF7	-1.172	1.11e-08	Down
IRX3	-1.173	3.5e-09	Down
uc_338.1	-1.173	6.92e-06	Down
RP11.203M5.7	-1.174	1.45e-27	Down
AP1G2	-1.175	3.88e-09	Down
CTD.2332E11.2	-1.175	3.09e-05	Down
HOXC8	-1.175	4.49e-10	Down
PNN	-1.175	1.74e-20	Down
PPP1R9B	-1.175	2.92e-15	Down
PDE5A	-1.175	4.17e-06	Down
MUC20	-1.175	4.04e-05	Down
NBPF19	-1.175	7.73e-22	Down
PGA5	-1.176	7.21e-13	Down
LDLRAD4	-1.177	5.69e-11	Down
LRFN4	-1.177	2.3e-13	Down
RP1.283E3.8	-1.177	9.01e-16	Down
DUSP8P5	-1.178	7.99e-23	Down
SLAMF8	-1.178	7.61e-05	Down
LAMB3	-1.178	0.00288	Down
CTD.2311M21.2	-1.179	1.64e-15	Down
KCNMB4	-1.179	0.000267	Down
GP2	-1.179	3.07e-12	Down
RP11.234K24.3	-1.179	2.21e-16	Down
STK19	-1.18	1.94e-10	Down
ATP1B2	-1.181	0.00175	Down
CRYBG3	-1.181	3.26e-21	Down
GGA1	-1.181	2.15e-17	Down
TRIM16L	-1.181	7.19e-09	Down
SGCE	-1.181	0.000111	Down
PIK3CD	-1.181	7.95e-14	Down
ITSN2	-1.181	9.6e-23	Down
MS4A4E	-1.181	1.09e-19	Down
GS1.124K5.2	-1.181	2.68e-11	Down
PKD1P6	-1.182	9.63e-16	Down
RP11.159D12.5	-1.182	1.69e-10	Down
LINC01125	-1.183	1.08e-23	Down
ACBD4	-1.184	1.11e-10	Down
MAP3K12	-1.184	7.27e-07	Down
AMOTL2	-1.185	4.49e-06	Down
DAPK1	-1.185	1.07e-05	Down
NLK	-1.185	2.23e-12	Down
NIT1	-1.185	1.35e-11	Down
NR2C2	-1.185	4.45e-17	Down
CAPN2	-1.186	2.13e-11	Down
CDH12	-1.186	0.00501	Down
TPP1	-1.186	1.82e-05	Down
GPSM3	-1.186	1.21e-05	Down
ADCY6	-1.187	3.54e-15	Down
BEST1	-1.187	6.74e-13	Down
PFKFB2	-1.187	6.58e-08	Down
ME3	-1.187	1.21e-15	Down
C8orf4	-1.188	1.15e-05	Down
TMEM200B	-1.188	0.000874	Down
AC068580.5	-1.189	2.22e-14	Down
ARMC9	-1.189	2.99e-08	Down
EBF4	-1.189	1.16e-09	Down
METRNL	-1.189	1.69e-05	Down
RP5.1092A3.4	-1.189	9.03e-18	Down
RP11.449P15.2	-1.189	1.21e-17	Down
UBE4B	-1.19	3.82e-14	Down
LUZP1	-1.19	2.67e-15	Down
ATP8A1	-1.191	6.86e-09	Down
B3GALNT2	-1.191	7.52e-12	Down
SF3A1	-1.191	1.08e-10	Down
RNF150	-1.191	1.92e-08	Down
SELM	-1.191	2.22e-06	Down
SEMA3F.AS1	-1.191	3.41e-32	Down
BTN2A3P	-1.192	2.42e-25	Down
HTRA3	-1.192	0.000214	Down
REG1B	-1.192	1.29e-06	Down
BANK1	-1.193	0.000156	Down
PITPNM2	-1.193	4.7e-21	Down
HOXB2	-1.193	1.71e-10	Down
GRTP1	-1.194	1.46e-12	Down
DPYD	-1.195	5.3e-08	Down
IFI35	-1.195	1.15e-09	Down
RP11.750H9.5	-1.195	8.09e-12	Down
TCP11L2	-1.196	9.91e-08	Down
RP11.206L10.3	-1.196	1.6e-28	Down
RP11.158H5.2	-1.196	2.8e-24	Down
RBM17	-1.197	2.25e-12	Down
TMEM144	-1.197	1.15e-10	Down
AC093642.3	-1.198	1.07e-13	Down
VSTM4	-1.198	3.57e-07	Down
STK19B	-1.198	1.96e-07	Down
ACACB	-1.199	1e-17	Down
B4GALNT3	-1.199	1.27e-09	Down
PHC1P1	-1.199	7.88e-16	Down
RPL7AP10	-1.199	1.04e-17	Down
DCAF8	-1.2	1.19e-14	Down
ZNF767P	-1.2	1.29e-21	Down
STAR	-1.2	1.19e-06	Down
SIGLEC14	-1.2	2.45e-08	Down
NBPF8	-1.2	7.24e-23	Down
CTNS	-1.201	8.86e-15	Down
NFIA	-1.201	1.78e-13	Down
SYT9	-1.201	2.21e-21	Down
AC008746.5	-1.202	9.21e-05	Down
FAM214A	-1.202	1.87e-10	Down
VWA8	-1.202	9.89e-14	Down
SLC25A35	-1.202	6.53e-11	Down
ZFAND4	-1.203	2.09e-14	Down
FOXL2NB	-1.203	2.1e-12	Down
ADAM28	-1.204	2.56e-12	Down
AZI2	-1.204	2.48e-13	Down
BGN	-1.204	1.25e-07	Down
RP11.496H1.1	-1.204	8.09e-14	Down
SARM1	-1.205	6.45e-12	Down
TPST2	-1.205	2.46e-06	Down
SZT2	-1.205	8.13e-29	Down
SRSF5	-1.206	5.22e-13	Down
KLF5	-1.206	3.67e-15	Down
LGI4	-1.206	5.25e-07	Down
TMEM255B	-1.206	5.54e-15	Down
L3MBTL3	-1.206	4.8e-09	Down
OR2A1.AS1	-1.206	6.94e-13	Down
CIITA	-1.207	3.49e-09	Down
CTC.524C5.2	-1.207	6.64e-20	Down
ST14	-1.207	2.98e-06	Down
CCDC68	-1.208	1.05e-23	Down
SMARCC2	-1.208	9.84e-11	Down
YPEL2	-1.208	2.2e-09	Down
FAM20C	-1.208	2.85e-06	Down
MSL1	-1.208	2.65e-14	Down
THUMPD3.AS1	-1.208	9.84e-21	Down
CTD.2270P14.1	-1.209	1.06e-24	Down
CTSK	-1.209	1.1e-05	Down
UBA5	-1.209	5.32e-18	Down
GBP3	-1.209	3e-05	Down
RP11.887P2.3	-1.209	3.21e-05	Down
HIST2H3DP1	-1.209	9.28e-17	Down
RP11.632K20.7	-1.209	2.16e-15	Down
RP11.305M3.2	-1.209	2.18e-08	Down
CP	-1.21	0.000326	Down
DHRS1	-1.21	1.2e-16	Down
TUBGCP6	-1.21	5.3e-21	Down
SRRM1	-1.21	1.12e-19	Down
ACSBG1	-1.211	6.04e-12	Down
ROCK1	-1.211	5.6e-19	Down
EP300	-1.212	1.44e-15	Down
AC005519.4	-1.213	5.27e-31	Down
DOK3	-1.213	4.43e-10	Down
RAI2	-1.213	5.06e-06	Down
RCN3	-1.213	1.5e-10	Down
AC092155.4	-1.214	1.22e-18	Down
RP11.473M20.9	-1.214	1.5e-23	Down
ACOT2	-1.215	4.19e-09	Down
CD302	-1.215	1.44e-09	Down
CLCF1	-1.215	2.75e-09	Down
KIAA0930	-1.215	1.6e-15	Down
ZNF692	-1.215	7.96e-13	Down
TEAD2	-1.216	1.13e-05	Down
LINC01089	-1.216	6.82e-09	Down
AC005062.2	-1.217	3.84e-19	Down
BOC	-1.217	3.71e-13	Down
CFAP44	-1.217	1.29e-19	Down
CTA.276O3.4	-1.217	1.72e-08	Down
TBC1D8B	-1.218	6.16e-06	Down
LCAT	-1.218	2.09e-09	Down
RP11.23N2.4	-1.218	4.27e-16	Down
RP5.1057I20.4	-1.218	3.8e-19	Down
ADPRH	-1.219	3.1e-12	Down
DCAF6	-1.219	2.22e-09	Down
HYAL1	-1.219	4.98e-06	Down
KHK	-1.219	6.45e-05	Down
MTMR6	-1.22	2.48e-17	Down
LTBP3	-1.22	1.23e-10	Down
ANKRD53	-1.221	1.8e-21	Down
ZNF451	-1.221	3.44e-21	Down
RP4.635E18.8	-1.221	9.6e-17	Down
TPM1	-1.222	3.72e-12	Down
HNRNPA1P7	-1.222	3.11e-16	Down
ADGRF5	-1.223	1.31e-12	Down
SH3TC1	-1.223	3.19e-09	Down
RHBDL1	-1.224	2.9e-09	Down
ZDHHC2	-1.224	2.08e-08	Down
CCDC82	-1.225	6.93e-17	Down
WDR86	-1.225	1.38e-21	Down
RP11.540B6.6	-1.225	2.25e-26	Down
DNER	-1.226	1.98e-10	Down
MYEF2	-1.226	1.06e-15	Down
RP1.317E23.3	-1.226	3.32e-12	Down
WHAMMP3	-1.226	3.33e-26	Down
ARHGEF10L	-1.227	2.81e-14	Down
RHBDF1	-1.227	3.53e-08	Down
OSBPL5	-1.227	1.5e-17	Down
PYGM	-1.227	7.46e-09	Down
RAPGEFL1	-1.227	6.61e-15	Down
RDH5	-1.227	1.26e-09	Down
KREMEN1	-1.227	4.39e-08	Down
LINC.PINT	-1.227	5.97e-13	Down
EIF5	-1.228	2.26e-13	Down
EMP1	-1.228	1.55e-07	Down
IREB2	-1.228	5.24e-12	Down
ATG2B	-1.229	3.27e-21	Down
CTD.2527I21.14	-1.229	3.34e-30	Down
PBX3	-1.229	4.01e-08	Down
SYT12	-1.229	4.2e-13	Down
FHL3	-1.229	0.000384	Down
VPS9D1.AS1	-1.229	3.93e-13	Down
ANAPC4	-1.231	1.5e-15	Down
PALLD	-1.231	5.09e-07	Down
PRPF38B	-1.231	2.81e-21	Down
PTGR1	-1.232	6.67e-06	Down
MYL2	-1.233	1.74e-11	Down
PRPF4B	-1.233	3.01e-20	Down
PNMAL2	-1.233	7.36e-11	Down
RP5.894A10.2	-1.233	7.6e-21	Down
LRRC37A4P	-1.235	1.23e-09	Down
BATF2	-1.236	2.46e-07	Down
MTHFR	-1.236	2.82e-17	Down
NR2F2	-1.236	1.05e-09	Down
CYR61	-1.237	8.03e-06	Down
DNM3OS	-1.237	2.14e-22	Down
WDFY2	-1.237	1.02e-26	Down
LMAN1L	-1.237	3.11e-11	Down
ARHGAP32	-1.238	2.45e-18	Down
PLEKHO1	-1.238	2.06e-07	Down
SMOC2	-1.238	3.99e-12	Down
PTPRE	-1.238	1.16e-11	Down
CLASP2	-1.239	8.34e-12	Down
TRIM3	-1.239	1.98e-23	Down
MAPK8IP3	-1.239	2.59e-15	Down
THRB	-1.239	6.88e-16	Down
MFN1	-1.239	4.31e-20	Down
POLR2A	-1.239	3.75e-16	Down
MAPK11	-1.239	8.86e-10	Down
SLC29A1	-1.241	8.48e-06	Down
IL18BP	-1.241	1.93e-09	Down
AC072052.7	-1.242	0.000949	Down
DMTF1	-1.242	2.54e-18	Down
RABL2A	-1.242	2.28e-19	Down
RP11.347C12.1	-1.242	2.68e-23	Down
ASTN1	-1.243	7.52e-05	Down
L3HYPDH	-1.243	1.49e-14	Down
PCDH10	-1.243	4.9e-19	Down
VENTX	-1.243	1.41e-19	Down
TSTD1	-1.243	7.14e-09	Down
RP11.568K15.1	-1.243	4.27e-10	Down
AKR7A3	-1.244	6.51e-25	Down
IL18	-1.244	0.00705	Down
TMEM178A	-1.244	1.8e-11	Down
SEMA3B.AS1	-1.244	4.88e-11	Down
DDI2	-1.245	1.39e-31	Down
THBS3	-1.245	8.57e-12	Down
KRT4	-1.245	1.13e-19	Down
FLJ27354	-1.245	4.45e-11	Down
EPB41	-1.246	1.71e-08	Down
MAPK10	-1.247	5.82e-07	Down
PPP3CB.AS1	-1.247	2.19e-19	Down
C2CD2	-1.248	6.76e-13	Down
ZNF702P	-1.248	1.98e-09	Down
INPP5B	-1.249	9.5e-24	Down
ZNF384	-1.25	3.13e-14	Down
TMEM37	-1.25	0.00207	Down
GXYLT2	-1.25	1.33e-07	Down
LINC00202.1	-1.25	1.35e-19	Down
RP5.998N21.10	-1.25	0.000172	Down
RP5.1056H1.2	-1.25	1.94e-17	Down
CECR7	-1.251	2.03e-05	Down
ENG	-1.251	1.36e-10	Down
HACD4	-1.251	9.24e-09	Down
LINC00908	-1.251	1.12e-09	Down
RPL12P4	-1.252	4.53e-20	Down
AC005943.2	-1.253	0.000108	Down
DMD	-1.253	8.74e-11	Down
SPATA6	-1.253	1.88e-16	Down
FAM13A	-1.253	2.73e-09	Down
TGM2	-1.253	0.000148	Down
LINC00969	-1.253	2.81e-15	Down
FCGR2B	-1.254	0.000856	Down
SGSM3	-1.254	4.82e-18	Down
SHB	-1.254	1.97e-07	Down
SNHG3	-1.254	1.52e-13	Down
CREBZF	-1.255	7.54e-20	Down
CYP2C8	-1.255	2.04e-17	Down
DNAJB4	-1.255	1.48e-15	Down
PROB1	-1.255	3.84e-27	Down
RP11.96D1.8	-1.255	1.13e-31	Down
HOXA5	-1.256	3.14e-13	Down
ROM1	-1.256	4.38e-12	Down
KB.1572G7.2	-1.256	4.27e-18	Down
CRYBB2P1	-1.257	9.3e-15	Down
PLB1	-1.257	8.76e-10	Down
INPPL1	-1.257	6.67e-16	Down
RN7SKP16	-1.257	1.07e-20	Down
ATM	-1.258	1.89e-14	Down
TTC7A	-1.258	1.9e-17	Down
UNC93B1	-1.258	2.78e-11	Down
LRRC32	-1.258	2.63e-11	Down
ZNF711	-1.258	3.46e-06	Down
MLKL	-1.258	2.31e-16	Down
DNAJC12	-1.259	4.88e-10	Down
FMNL1	-1.259	2.95e-09	Down
ACADM	-1.26	7.79e-07	Down
AP000580.1	-1.26	1.18e-15	Down
NEDD4L	-1.26	9.83e-15	Down
TPCN2	-1.26	8.72e-33	Down
AP000473.5	-1.261	2.47e-21	Down
CBX7	-1.261	2.63e-07	Down
IRF5	-1.261	1.1e-07	Down
EPS8	-1.261	9.58e-08	Down
RP5.1057I20.5	-1.261	3.09e-15	Down
ANGPTL7	-1.263	1.51e-14	Down
VEZF1	-1.263	1.73e-12	Down
RN7SKP70	-1.263	3.19e-09	Down
AC007566.10	-1.264	2.39e-28	Down
HDAC4	-1.264	1.43e-24	Down
PDGFRB	-1.264	1.22e-06	Down
MYCBPAP	-1.264	1.13e-18	Down
PPM1M	-1.264	1.41e-10	Down
RBKS	-1.264	3.45e-08	Down
NBEA	-1.264	4.41e-17	Down
KANK3	-1.264	5.61e-08	Down
PALMD	-1.265	6.48e-07	Down
NDRG1	-1.266	1.06e-06	Down
ZMIZ2	-1.266	2.59e-20	Down
SCUBE3	-1.266	2.2e-17	Down
AFG3L1P	-1.267	7.24e-24	Down
MFSD7	-1.267	6.58e-18	Down
ADAP2	-1.268	5.27e-09	Down
BTK	-1.268	1.3e-11	Down
PHKA1	-1.268	1.85e-09	Down
ACSF2	-1.269	1.48e-07	Down
C1QTNF1	-1.269	5.47e-12	Down
CPT1A	-1.269	3.22e-15	Down
DLEU1_1	-1.269	0.00296	Down
OSR2	-1.269	4.97e-08	Down
NT5DC1	-1.269	5.12e-10	Down
FLRT2	-1.269	3.2e-05	Down
LINC01270	-1.27	3.5e-18	Down
RP5.855D21.1	-1.27	4.8e-11	Down
RP11.504P24.3	-1.271	3.46e-26	Down
SLC16A4	-1.272	2.45e-13	Down
NPIPA5	-1.272	3.12e-05	Down
EDNRB	-1.273	3.59e-08	Down
MRVI1	-1.273	8.14e-19	Down
THBD	-1.273	3.87e-09	Down
ZC3H7B	-1.274	9.92e-14	Down
PIGL	-1.274	3.37e-14	Down
KCTD15	-1.274	4.72e-12	Down
CNTN1	-1.275	0.000339	Down
DGKA	-1.275	5.73e-11	Down
FAM153C	-1.275	5.53e-06	Down
AC079779.4	-1.276	3.37e-11	Down
ICAM1	-1.277	1.62e-05	Down
TRIM6	-1.277	2.46e-10	Down
TMC8	-1.277	1.31e-12	Down
ZNF69	-1.277	5.14e-13	Down
ADCY5	-1.278	0.000243	Down
BCL2L10	-1.278	2.56e-09	Down
OSBP	-1.278	6.66e-14	Down
SYNE1	-1.278	9.48e-08	Down
FAM222A.AS1	-1.278	1.11e-14	Down
AC005104.3	-1.279	1.67e-30	Down
TCTA	-1.279	4.43e-15	Down
AC074289.1	-1.28	1.74e-17	Down
PPP1R12B	-1.28	7.6e-26	Down
DOCK10	-1.281	2.07e-09	Down
MGST1	-1.281	1.46e-07	Down
SPTBN2	-1.281	2.06e-14	Down
PLCD1	-1.281	3.31e-07	Down
GOLGA2P5	-1.281	3.54e-12	Down
STEAP3	-1.282	2.31e-05	Down
BCL2L2.PABPN1	-1.283	0.000781	Down
FLVCR2	-1.284	3.48e-14	Down
NPIPB3	-1.284	6.65e-15	Down
LINC01272	-1.285	5.52e-07	Down
RP11.894P9.1	-1.285	6.54e-34	Down
UBE2G2	-1.286	8.13e-18	Down
RP11.166B2.1	-1.286	5.75e-16	Down
CCDC93	-1.287	1.59e-23	Down
PTPN18	-1.287	2.74e-13	Down
ITGA2	-1.287	3.44e-06	Down
NFATC2IP	-1.287	2.38e-20	Down
MUSTN1	-1.287	2.24e-05	Down
DNAJA4	-1.288	1.39e-14	Down
TOP3B	-1.288	5.29e-19	Down
LINC00854	-1.288	1.74e-22	Down
RP11.252A24.2	-1.289	1.03e-23	Down
NPEPL1	-1.289	3.84e-12	Down
SLC30A3	-1.29	0.00535	Down
PPP1R9A	-1.29	1.09e-09	Down
CTGLF12P	-1.291	1.81e-08	Down
CYP21A1P	-1.291	1.56e-06	Down
SH2D4A	-1.291	2.39e-08	Down
EPSTI1	-1.291	1.96e-05	Down
MYO1C	-1.291	3.46e-11	Down
ST3GAL4.AS1	-1.291	2.95e-14	Down
RSAD1	-1.292	3.56e-18	Down
MAATS1	-1.292	3.79e-20	Down
RGMA	-1.293	2.27e-14	Down
FPR3	-1.293	6.85e-07	Down
CTD.2033D15.2	-1.294	1.3e-16	Down
IL1R1	-1.294	1.33e-08	Down
LILRB2	-1.294	1.3e-09	Down
THPO	-1.295	8.45e-10	Down
PLEK	-1.295	3.86e-06	Down
SEMA4D	-1.295	3.58e-18	Down
CXXC1	-1.296	1.64e-16	Down
VASH1	-1.296	4.67e-10	Down
TBXAS1	-1.297	3.95e-08	Down
EVA1B	-1.297	4.21e-06	Down
ACTR3C	-1.298	3.03e-05	Down
ERMP1	-1.298	3.09e-09	Down
ODF3B	-1.298	7.57e-07	Down
SLIT3	-1.298	1.13e-05	Down
CREB3L1	-1.299	1.64e-07	Down
CSAD	-1.299	1.23e-17	Down
PKDCC	-1.299	6.02e-12	Down
PKNOX2	-1.299	8.49e-14	Down
STAT2	-1.299	6.23e-14	Down
OR2A9P	-1.299	7.49e-16	Down
ATP8B2	-1.3	6.38e-14	Down
CWC25	-1.3	1.16e-28	Down
RABL2B	-1.3	5.28e-17	Down
STOX1	-1.301	3.27e-16	Down
MEG9	-1.301	5.6e-13	Down
CKM	-1.302	1.96e-13	Down
HP1BP3	-1.302	3.9e-13	Down
PNMT	-1.302	1.03e-05	Down
KRT5	-1.302	1.71e-19	Down
SULT1A2	-1.302	5.41e-05	Down
LINC01341	-1.302	5.54e-14	Down
PAN2	-1.303	1.15e-13	Down
LINC00940	-1.303	1.3e-09	Down
RP11.171I2.4	-1.303	1.58e-32	Down
BX322557.10	-1.304	1.5e-19	Down
TNRC6A	-1.304	3.83e-19	Down
RXRA	-1.304	4.1e-14	Down
HNRNPA1P9	-1.305	2.7e-30	Down
RP11.156P1.3	-1.305	1.39e-18	Down
ARHGEF7	-1.306	1.43e-23	Down
CELF6	-1.306	5.39e-16	Down
WAS	-1.306	6.13e-09	Down
CROCCP3	-1.307	2.05e-19	Down
VWA5B2	-1.307	0.000516	Down
FRMD3	-1.307	4.42e-11	Down
RP11.54O7.3	-1.307	4.07e-09	Down
CNN3	-1.308	3.69e-09	Down
SC22CB.1E7.1	-1.308	5.98e-13	Down
TCEB1P19	-1.308	1.66e-17	Down
C9orf24	-1.309	3.09e-12	Down
IDH1	-1.309	5.77e-09	Down
SPNS3	-1.309	8.62e-05	Down
FAM49A	-1.309	8.2e-14	Down
BHLHE40.AS1	-1.31	2.38e-18	Down
SCN7A	-1.31	1.17e-19	Down
TMBIM1	-1.311	1.2e-12	Down
RBPMS	-1.311	1.7e-08	Down
PHYKPL	-1.311	1.56e-16	Down
RUFY3	-1.312	3.78e-14	Down
NPPA.AS1	-1.312	1.99e-17	Down
TMEM25	-1.313	5.69e-11	Down
FHL5	-1.314	1.19e-14	Down
RIPK3	-1.314	9.77e-22	Down
GAS1	-1.315	1.5e-10	Down
SNURF	-1.315	3.33e-09	Down
RETSAT	-1.316	7.11e-14	Down
NCF2	-1.316	1.44e-08	Down
ITGA11	-1.316	3.97e-11	Down
SMTN	-1.316	9.05e-12	Down
RP11.566K19.5	-1.316	1.56e-22	Down
CCDC40	-1.318	1.02e-20	Down
SH3BP2	-1.318	6.01e-08	Down
KIAA1109	-1.318	1.24e-15	Down
RP1.178F15.4	-1.319	5.82e-16	Down
ACO1	-1.321	7.89e-12	Down
HEXDC	-1.321	2.02e-13	Down
EML2	-1.322	4.69e-09	Down
HHAT	-1.322	8.75e-14	Down
ORM2	-1.322	0.000236	Down
TMEM61	-1.323	1.17e-12	Down
TLCD2	-1.323	2.09e-11	Down
SDCBP2.AS1	-1.323	7.16e-31	Down
MAPK1	-1.324	4.28e-12	Down
ZNF436	-1.324	0.000147	Down
RHBDF2	-1.324	2.77e-12	Down
CORO1A	-1.325	7.87e-05	Down
GORASP1	-1.325	8.21e-20	Down
MDFIC	-1.325	4.83e-08	Down
PTPN14	-1.326	3.46e-20	Down
PRKCA	-1.327	1.75e-07	Down
PLEKHH1	-1.328	9.81e-23	Down
WNK2	-1.328	1.09e-07	Down
CTD.2516F10.2	-1.331	4.83e-21	Down
THEMIS2	-1.332	0.000275	Down
RERG	-1.332	0.0021	Down
TSTD2	-1.332	1.17e-19	Down
RORC	-1.332	0.00728	Down
SHANK3	-1.332	7.41e-21	Down
CTD.2373N4.3	-1.333	1.69e-37	Down
HOOK2	-1.333	3.46e-15	Down
IDUA	-1.333	1.36e-20	Down
OSBPL9	-1.334	4.17e-11	Down
RP11.61I13.3	-1.334	4.14e-26	Down
AP000347.2	-1.335	3.68e-26	Down
KLF8	-1.335	1.58e-28	Down
CYBA	-1.336	3.45e-05	Down
TTN.AS1	-1.336	1.45e-27	Down
EMCN	-1.337	3.33e-10	Down
PLXNA3	-1.337	4.09e-11	Down
DENND4B	-1.338	3.79e-20	Down
ALDH3A2	-1.339	1.08e-17	Down
KRTCAP3	-1.339	5.24e-15	Down
FUBP1	-1.34	7.39e-19	Down
ZFY	-1.341	9.68e-05	Down
PLEKHA6	-1.341	3.12e-06	Down
HNRNPH1	-1.341	2.89e-17	Down
SPIN3	-1.341	5.15e-20	Down
ACSM5	-1.342	2.29e-12	Down
TTC14	-1.344	1.47e-20	Down
IGSF21	-1.345	6.8e-07	Down
PTK2B	-1.345	5.61e-14	Down
NAPRT	-1.345	9.46e-06	Down
RP11.119D9.1	-1.345	2.43e-13	Down
CFAP70	-1.346	1.69e-12	Down
TBC1D3B	-1.346	3.62e-16	Down
CHDH	-1.347	1.03e-13	Down
SLC7A6	-1.347	6.6e-19	Down
LPAR6	-1.347	1.59e-11	Down
SPRR3	-1.347	4.64e-08	Down
ZNF532	-1.348	2.78e-16	Down
TMEM108	-1.348	6.14e-06	Down
DDX5	-1.349	7.21e-14	Down
SNRPEP4	-1.35	5.69e-21	Down
KCTD21.AS1	-1.35	5.87e-13	Down
ABTB1	-1.351	2.11e-10	Down
ELL3	-1.351	1.49e-16	Down
MIR22HG	-1.351	2.81e-16	Down
JMJD7.PLA2G4B	-1.352	4.79e-28	Down
SELP	-1.352	1.15e-15	Down
GSDMD	-1.353	1.13e-08	Down
GOLM1	-1.353	9.08e-07	Down
PLN	-1.353	2.16e-11	Down
RAB27A	-1.354	2.66e-09	Down
MBOAT1	-1.354	3.36e-12	Down
RALGAPA2	-1.354	2.34e-17	Down
RP13.104F24.3	-1.354	3.61e-18	Down
S100PBP	-1.355	4.8e-20	Down
GPR34	-1.355	7.15e-08	Down
TVP23C.CDRT4	-1.355	1.1e-07	Down
ZRANB1	-1.356	1.64e-14	Down
CA3	-1.357	8.4e-10	Down
RP11.701H24.4	-1.359	2.46e-19	Down
CD209	-1.36	6.57e-07	Down
DNALI1	-1.36	7.91e-11	Down
F3	-1.36	2.39e-07	Down
RP11.231C14.4	-1.36	5.42e-14	Down
KIAA0907	-1.361	1.79e-24	Down
YAP1	-1.361	4e-11	Down
GDPD5	-1.361	1.62e-13	Down
ARHGEF5	-1.362	2.69e-11	Down
LRRC37A17P	-1.362	2.4e-18	Down
NDRG4	-1.363	0.000298	Down
NEK7	-1.363	3.3e-09	Down
PCBP1.AS1	-1.363	6.65e-10	Down
IDNK	-1.364	3.5e-06	Down
DMPK	-1.365	6.84e-13	Down
FECH	-1.366	1.08e-10	Down
DDX11L2	-1.367	5.14e-15	Down
SF1	-1.367	5.12e-20	Down
AC024560.3	-1.368	1.98e-18	Down
CASC3	-1.368	2e-22	Down
CRIPAK	-1.368	1.34e-19	Down
GTF2I	-1.368	3.66e-10	Down
TRANK1	-1.369	6.28e-11	Down
AKAP7	-1.371	5.13e-08	Down
TARBP1	-1.371	2.46e-16	Down
IMPA2	-1.371	2.41e-08	Down
INTS3	-1.371	5.1e-19	Down
C9orf3	-1.372	5.62e-14	Down
KCNK3	-1.372	1.83e-10	Down
TGFBR2	-1.373	3.8e-12	Down
RP11.517I3.2	-1.373	1.91e-25	Down
CCL14	-1.374	0.000255	Down
CHRDL1	-1.374	9.7e-15	Down
ZNF185	-1.374	1.06e-07	Down
FRMD4A	-1.374	3.01e-12	Down
CALD1	-1.375	5.06e-14	Down
RARRES3	-1.375	0.00161	Down
SNHG14	-1.375	2.59e-13	Down
RP5.890O3.9	-1.375	5.21e-24	Down
GPR173	-1.376	2.06e-10	Down
IGLV5.52	-1.376	6.85e-12	Down
RP11.524D16__A.3	-1.377	3.47e-21	Down
AGAP9	-1.378	9.17e-13	Down
RP11.1376P16.2	-1.378	9.87e-38	Down
SLC4A3	-1.379	1.56e-11	Down
POLR2J3	-1.38	2.19e-11	Down
CCNL1	-1.381	1.13e-18	Down
AC019181.3	-1.382	1.95e-19	Down
CLDN1	-1.382	0.00271	Down
CTD.3157E16.1	-1.382	3.72e-15	Down
FCGRT	-1.382	1.22e-08	Down
SCARA3	-1.382	2.74e-05	Down
PATL2	-1.382	2.66e-13	Down
CTTN	-1.383	6.7e-25	Down
SPI1	-1.383	6.32e-06	Down
AVIL	-1.384	4.01e-08	Down
SPTBN1	-1.384	2.69e-28	Down
TCF21	-1.384	4.12e-21	Down
TRIM34	-1.384	3.29e-16	Down
DMGDH	-1.385	1.1e-12	Down
LYRM9	-1.385	2.97e-11	Down
FRRS1L	-1.385	7.47e-12	Down
TG	-1.386	6.48e-12	Down
APBB3	-1.387	7.52e-17	Down
BCO2	-1.387	5.49e-05	Down
EFHC1	-1.387	3.06e-20	Down
RP11.274B21.2	-1.387	1.27e-19	Down
CROCC	-1.388	4.87e-25	Down
ARHGAP27	-1.389	4.26e-21	Down
EPB41L2	-1.389	4.7e-14	Down
PDPN	-1.389	2.93e-06	Down
HTATSF1P2	-1.389	1.14e-11	Down
CAND2	-1.39	2.24e-11	Down
SH3GLB2	-1.39	6.02e-14	Down
DSE	-1.391	3.88e-18	Down
TMCO6	-1.391	1.8e-15	Down
FSTL1	-1.391	1.03e-06	Down
ENTHD2	-1.391	1.95e-21	Down
RPH3AL	-1.391	7.24e-10	Down
CYTH4	-1.392	1.29e-14	Down
SLC2A5	-1.392	0.000344	Down
ADORA3.1	-1.392	4.86e-08	Down
FOS	-1.393	1.33e-06	Down
DPP10	-1.394	6.77e-14	Down
TMEM220	-1.396	1.95e-16	Down
SRGAP3	-1.396	4.85e-22	Down
SNORD10	-1.396	0.00319	Down
CATSPER2	-1.397	6.11e-23	Down
CTC1	-1.398	1.41e-25	Down
TANC1	-1.398	7.63e-20	Down
SLC51A	-1.398	6.34e-07	Down
NMB	-1.398	6.84e-17	Down
ARFGAP3	-1.399	1.27e-15	Down
ARPC4.TTLL3	-1.399	2.36e-12	Down
CD38	-1.399	2.58e-13	Down
FSTL3	-1.399	7.78e-13	Down
FAM111A	-1.399	3.62e-12	Down
COLEC11	-1.4	2e-14	Down
AC012314.8	-1.401	1.72e-28	Down
ANO7P1	-1.401	1.4e-21	Down
ITGA8	-1.401	1.6e-17	Down
SCCPDH	-1.402	4.16e-14	Down
OSMR	-1.402	1.66e-11	Down
PWAR6	-1.402	2.37e-16	Down
RP11.734K23.9	-1.402	6.54e-15	Down
KCNJ8	-1.403	3.02e-05	Down
SS18	-1.403	7.08e-20	Down
POGZ	-1.403	1.2e-19	Down
ADGRL2	-1.404	4.4e-07	Down
ARHGAP21	-1.405	1e-15	Down
PDK2	-1.405	2.26e-11	Down
RP11.414J4.2	-1.405	6.91e-14	Down
CPSF7	-1.406	3.25e-22	Down
RP11.122K13.12	-1.406	2.17e-30	Down
AXIN2	-1.407	3.31e-06	Down
RCBTB1	-1.407	7.97e-12	Down
RBM6	-1.408	1.58e-18	Down
AGBL2	-1.409	4.25e-16	Down
EZH1	-1.409	1.16e-21	Down
LCNL1	-1.409	3.07e-13	Down
SPACA6P	-1.41	1.73e-16	Down
RP11.301L8.2	-1.41	1.95e-34	Down
CSRP1	-1.411	3.59e-08	Down
NISCH	-1.411	1.78e-19	Down
PFN1P6	-1.411	5.32e-25	Down
IKBKB	-1.412	1.86e-17	Down
RBMS3	-1.412	2.21e-23	Down
LAMA5.AS1	-1.412	4.59e-11	Down
RP11.632C17__A.1	-1.412	5.03e-12	Down
SLC47A1	-1.413	3.01e-09	Down
NXF3	-1.413	1.24e-27	Down
L3MBTL4	-1.413	2.41e-30	Down
AGAP5	-1.414	3.27e-25	Down
LILRB1	-1.414	3.52e-13	Down
CDK11A	-1.416	1.57e-14	Down
LCP2	-1.416	3.72e-11	Down
DLGAP1	-1.417	2.35e-07	Down
ESPN	-1.417	1.05e-10	Down
CCR1	-1.418	3.73e-07	Down
CREG1	-1.418	4.87e-08	Down
HCK	-1.418	2.6e-07	Down
STK32A	-1.418	2.65e-06	Down
MPEG1	-1.418	5.31e-05	Down
C3	-1.419	0.00729	Down
TPT1.AS1	-1.419	2.69e-21	Down
REG3A	-1.419	0.000213	Down
FAM109B	-1.419	2.42e-12	Down
CYP17A1	-1.42	4.45e-10	Down
TTC39C	-1.42	1.6e-20	Down
RP11.378A13.2	-1.421	1.75e-10	Down
AC005154.6	-1.422	9.64e-21	Down
FHL1	-1.424	4.78e-09	Down
CACHD1	-1.425	2.92e-16	Down
STRADB	-1.425	9.8e-12	Down
TESC	-1.425	4.45e-11	Down
HERC2P9	-1.425	1.7e-23	Down
SGK494	-1.426	1.34e-22	Down
RP11.582J16.5	-1.426	2.19e-30	Down
AOX3P	-1.427	7.78e-26	Down
CACNA2D4	-1.427	5.03e-18	Down
FLT4	-1.427	3.94e-19	Down
TMEM59L	-1.427	2.77e-06	Down
RP5.902P8.10	-1.427	2.69e-16	Down
ARHGEF25	-1.428	1.71e-10	Down
DGAT1	-1.428	1.74e-16	Down
SDHAP1	-1.428	7.24e-20	Down
RP11.228M15.1	-1.428	2.76e-23	Down
ABCA10	-1.429	1.08e-13	Down
KLF13	-1.429	1.03e-10	Down
HIC1	-1.429	1.97e-15	Down
INPP4A	-1.43	7.87e-22	Down
MS4A14	-1.43	3.97e-13	Down
KRT8	-1.43	0.000629	Down
RANBP10	-1.432	3.96e-20	Down
CLCN6	-1.434	6.55e-26	Down
NDST2	-1.434	1.26e-24	Down
TIMP3	-1.435	1.56e-05	Down
TEAD3	-1.436	6.78e-14	Down
NAALAD2	-1.436	1.92e-07	Down
SRPX	-1.436	3.6e-06	Down
ARHGAP30	-1.437	1.89e-12	Down
C5AR1	-1.437	2.87e-09	Down
CD55	-1.437	1.24e-08	Down
EML4	-1.437	5.71e-14	Down
NFAT5	-1.437	5.52e-15	Down
FMO5	-1.438	1.74e-10	Down
TTYH3	-1.438	3.1e-15	Down
P2RX6P	-1.439	2.03e-12	Down
LONRF2	-1.44	2.8e-21	Down
LTB4R2	-1.441	1.14e-20	Down
HSF4	-1.442	1.43e-11	Down
PHC1	-1.442	6.54e-15	Down
CNTFR	-1.443	1.98e-08	Down
RSRP1	-1.443	9.62e-15	Down
TSPYL2	-1.443	1.41e-12	Down
ANK2	-1.444	3.95e-08	Down
PRR33	-1.444	4.29e-15	Down
RP11.884K10.6	-1.444	7.65e-13	Down
MRI1	-1.445	9.26e-17	Down
RP11.3B12.4	-1.445	5.83e-12	Down
FAM157C	-1.445	1.54e-15	Down
PLD2	-1.446	2.93e-16	Down
LRRC8D	-1.446	1.47e-06	Down
FAM166B	-1.446	1.85e-09	Down
PTPRC	-1.447	7.46e-10	Down
SMAD4	-1.447	4.1e-14	Down
MARVELD1	-1.447	4.58e-06	Down
GPR182	-1.447	6.03e-29	Down
RP11.818F20.5	-1.447	1.05e-10	Down
CSNK2B.LY6G5B.1181	-1.448	5e-20	Down
VIPR1	-1.448	3.41e-21	Down
EHD3	-1.45	7.05e-19	Down
[truncated: 1,094 more rows]
