# Supplementary material for: System analysis identifies UBE2C as a novel oncogene target for adrenocortical carcinoma
Source: PLoS One. 2023 Aug 3;18(8):e0289418. doi: 10.1371/journal.pone.0289418 (PMC10399895; doi:10.1371/journal.pone.0289418)
Supplement: S2 Table — The intersection of four gene clusters was analyzed including DFS-relates genes, OS-relates genes, differentially expressed genes (DEGs), and highly expressed genes. (XLSX) [file pone.0289418.s002.xlsx]

## Sheet: Sheet 1
Only DFS	Only OS	Only DEG	Only HIGH	DFS AND OS NOT DEG NOT HIGH	DFS AND DEG NOT OS NOT HIGH	DFS AND HIGH NOT OS NOT DEG	OS AND DEG NOT DFS NOT HIGH	OS AND HIGH NOT DFS NOT DEG	DEG AND HIGH NOT DFS NOT OS	DFS AND OS AND DEG NOT HIGH	DFS AND OS AND HIGH NOT DEG	DFS AND DEG AND HIGH NOT OS	OS AND DEG AND HIGH NOT DFS	DFS AND OS AND DEG AND HIGH
PDE6D	MXD3	GALNT18		OTX1	NLK		MYO19		RP11-40C6.2	CLK2		RAD23A	UBE2SP2	BUB1
ST3GAL4	EME1	AC093838.4		TET1	DPP10		RP11-87H9.4		RP5-940J5.9	DENND4B		GABRD	PKMYT1	TROAP
CEP164	KIF18A	HCG11		HELLS	RGL2		BCAT1		IGF2	HDAC4		NDC80	RMI2	FSCN1
HEATR5A	LHX2	CCDC14		PPP1R14B	SLC26A6		CEP95		AC132217.4	GDPD5		NEK2	CDK1	CDC20
TGIF1	MCM10	CLHC1		COPS7B	CACNB1		CLASRP		RP11-316M1.12	ITIH3		AURKA	KIAA0101	LMNB1
RNF115	PSMC3IP	TRIP6		FAM178A	ANKZF1		SNRNP70		CTB-63M22.1			TPX2	SULF2	NUF2
TMEM134	HOXC11	CROCCP2		CRTC2	SS18		ENO3		NPTX2			TYMS	ASF1B	CEP55
GFRA2	INTS7	NR2F2-AS1		TIGD1	NR1H3		TPST2		CTC-425F1.4			FAM171A1	APOBEC3B	BIRC5
EIF4E2	SNRPA	UBE2Q2P2		NEMP1	MBD6		ZNF692		LLNLR-284B4.1			ACKR3	UBE2S	KIF4A
XPO1	CTD-3065J16.6	CD37		SNHG1	AC012314.8		NDRG4		HSPB1P1			TOP2A	RNASEH2A	AURKB
NBEAL1	DNMT1	CDK5RAP3		SFPQ	CLCN6		SGPP2		ARAP1-AS1				STMN1	CCNA2
SF3B4	TACC3	DXO		EXD3	PPP4R1		SLC26A10		RP5-890E16.4				GGH	CDT1
SUMO1	H1F0	PIK3C2A		NCAPH	PLCXD3		RP11-66N24.4		MT3				CKS1BP3	CENPM
INVS	TMEM105	PGM3		ILKAP	INPPL1		KLHL17		RP11-256P1.1				CENPU	CDCA3
RP11-577H5.1	TMEM183A	SLC12A6		DDIAS	HINFP		GSTA1		RP11-498C9.3				CKS2	CCNB2
RP11-9E17.1	CHAF1A	SCNN1D		ICAM5	TSC1		CSDC2		BIRC7				ZWINT	CDKN3
CDK6	RP11-152N13.5	RP11-211G3.2		ING1	CYP2D7		FAM229A		MTND4P12				NETO2	MELK
CDC42SE1	CBX2	ACACA		SGOL1	PSD3		DNM1		IGFBP3				UBE2SP1	KIF11
SLC9A5	KIF18B	ADRBK2		CDC123	ATAT1		RP5-966M1.6		BEX1				CENPW	UBE2C
PARD3	USP2	BBS1		B4GALT2	DLGAP1-AS2		LRRC38		RP1-241P17.4				CDC25C	PTTG1
MCM4	SPC24	BICC1		FAM72B	POGZ				RP11-667K14.4				RACGAP1
PHF21A	CAMTA1	CCDC159		HAUS8	S100PBP				HSPB8				PRC1
RCOR3	NXPH4	DIXDC1		STRN4	ANKRD23				ESM1				SHCBP1
MSANTD3	ACBD6	HOXA9		SUV39H2	MCM3AP-AS1				AC005786.7				NCAPG
SNRPD3	RP11-480I12.5	TTC28		AUP1	PTCD3				CTC-518P12.6				HMGB2
ZNF514	CDCA8	ZNF516		DDX39A	TIA1				AC005943.6				E2F1
KDM4B	SLC29A4	VMAC		CSTF3	C17orf85				RP11-649E7.5				RP11-138C9.1
RIOK3	FANCI	CD300A		DNAJC9	ARHGEF25				AC110615.1				KIF20A
ATF4	ARHGEF39	ITPR3		TEX10					RP4-738P15.6				HOXA11
RAB15	INPP5E	ACTR3		ZMYND19					RP11-386G11.10				CENPN
GPC2	C17orf53	AMICA1		SPTAN1					RP11-452N17.1				LIG1
IER3IP1	RP11-1023L17.1	MAPK12		EDRF1					HNRNPCP2				MIR503HG
NEK10	POLQ	RP5-1024N4.4		TUBB6					ZACN				RFXANK
HNRNPA3	DHDH	AC159540.1		WDR83					ZG16B				RPL13AP20
AC005562.1	SHROOM1	RND2		PTMA					CTB-43P18.1				DTL
PPP1CA	MASTL	ZBTB16		CKAP2L					RP11-867G23.4				NAT14
SEC61A2	HAGLROS	SMIM14		PRCC					IGF2-AS				RECQL4
ARL8A	LGALS4	RASSF5		NUP188					NEFL
ANAPC1	CHTF18	TFEC		NSMCE4A					XIST
DCUN1D5	FAAP20	SCIMP		CBFB					C19orf48
ANKMY1	TET3	LINC01106		LRRC37BP1					TBCAP1
AC108938.5	CHEK2	CYB561D1		MYLK2					PPIAP22
SETDB1	FAM132A	IL10		HIST2H2BD					ARMCX7P
FAM177A1	RP11-803D5.1	FLCN		DNA2					RP11-6N17.6
IDI2-AS1	ITM2C	HOTAIRM1		ABCC5					MND1
FAM149B1	HMGN2	SLAIN1		EHMT1					SMIM10L2B
MYBL1	DNMT3A	LRP10		LINC00152					PLA2G1B
QSER1	CTD-2589H19.6	DIP2A		SCNM1					SNRPGP2
EHMT2	SDCCAG3	IL16		C1orf50					VWF
PDCD11	PIFO	KCNH8		EXOSC2					RP11-265N6.1
PRR3	ESPL1	BIN2		GTSE1					C10orf82
RPL27A	NOP2	RASD1		ASPM					TECRP1
MMS19	FAM72D	FCF1		ESCO2					RP11-294J22.6
FAM72C	BGLAP	ICA1L		SAMD1					CALB1
NOP58	RP11-151A10.3	MYO1D		MUS81					SYP
SEPHS1	POLD1	ATRX		NPM3					STC1
JARID2	SET	LAT2		RP11-480I12.9					PBK
SF3B1	SUZ12P1	RASL10A		HNRNPH3					EIF5AP4
AAMP	GAPVD1	PIK3C2B		TCF3					SQLE
ALS2	SHOX2	WHAMMP2		DHX34					RPL41P2
SNRNP200	UHRF1	CERK		ORMDL1					SPINK13
SLC19A1	RP11-108L7.15	OXR1		NSMF					LA16c-390E6.5
RBM8B	LYG1	TSPYL1		NVL					RP11-746M1.1
PRDM15	KRTCAP2	RPS12P21		CENPA					CCNB1
PITX1	RP11-360L9.7	RP11-481J2.4		DCAF15					RNU4-2
SMC6	RNF180	RP11-325K4.2		SPAG5					AGRP
C22orf29	KHDRBS1	CHI3L1		P3H1					AC009065.4
USP34	RPL22	NCAM1		SSBP4					TMEM132A
THUMPD2	CHAF1B	NLGN2		EP400NL					GPX8
RP6-74O6.2	TUBB4B	TTC36		SKA1					KCNH2
LMF2	MARS	NUDT16P1		5-Sep					MSMO1
COX20	CENPL	GLUD1P3		RHEBL1					NPTX1
R3HDM1	HJURP	DHRS11		FANCG					APLP1
PCGF1	HNRNPCP1	GPM6B		DGKD					ANGPT2
EP400	EXO1	TNK2		PIF1					TWIST1
RABL6	LINC00473	HSPB2		CDC45					TNFRSF12A
CBX3	BUB3	TMEM39A		UGGT1					CTB-31O20.3
LTBP1	RP11-455O6.9	ADAM9		TRIP13					H2AFY2
CHST10	TTF1	COL15A1		PRPF3					RP11-356I2.1
BRD3	SLC7A4	ITGA10		ZNF496					RP11-138I1.4
ANP32E	RAN	PI4KAP1		ANP32B					THOC3
FARP2	TUBB2A	ARNTL		C9orf142					RPS2P55
ARL5B	C19orf26	CDK3		PDZK1					RPS28P7
TNPO2	RP5-991G20.6	HAVCR2		CDCA5					ALDOC
HOMER3	C5orf34	NPIPA5		RBM14					AC005944.2
RP3-417G15.1	CCDC130	RP3-525N10.2		FARP1					IDO1
CREM	FANCC	RP11-347I19.7		CTB-193M12.5					RPL23AP65
USP21	RP11-480I12.7	EMILIN2		KIFC1					ENC1
TRIB2	ORC1	GPC4		CLSTN1					MAD2L1
HIC2	TTC32	WNT11		ATAD2B					RP11-178L8.8
MXD1	EIF5A	NLRX1		IQGAP3					ANLN
ZBTB17	STIL	SMG5		ZNF202					AC005255.3
PATL1	AC007040.11	ACTN1		DDN					RPL7P1
GRIA3	RP11-385F5.5	CYB5RL		MKI67					AC007283.5
TNFAIP1	NOLC1	CYP26B1		TFDP1					EFNA3
DUSP12	WDHD1	MZF1		CDCA7					ETNK2
RP4-798A10.7	YBX1	MPDZ		PFDN2					CTD-2369P2.12
SRP54-AS1	KIF14	PRPF39		MED27					JAKMIP2
CCDC18	NRD1	LILRA2		MCM5					HOXA13
CBL	ETV4	LIMS3		YJEFN3					CDKN2D
RAI1	RP11-386G11.5	SETD6		HRAS					SOCS1
FEN1	TGFBR3L	LPIN3		NID2					RP11-63M22.2
ESCO1	CNOT3	PHKG1		SH3BP4					PAQR4
ATP13A1	RBX1	RP11-156K13.1		TICRR					DLX5
KPNA2	WNT10B	AC104654.2		MAFF					DHRS2
RP5-857K21.7	MTFR2	CPNE9		UTP6					CTD-2510F5.6
HN1L	RP11-122G18.7	LINC01315		LINC00205					DFNA5
TTC31	DEPDC1	TMCC1-AS1		NCAPG2					KLK4
MRPL9	SRSF3	AC006547.13		QSOX2					MTRNR2L12
SLC20A1	FAM225A	AP006621.5		PRR11					CH507-513H4.5
EZH2	HOTAIR	FPGS		LMO7					ULBP2
C11orf84	RP11-1055B8.9	ZNF783		DLGAP5					FLYWCH2
CTD-2349P21.9	PTAR1	PTOV1-AS2		STK25					PPDPF
FAM126B	AUNIP	AC096772.6		WDR62					PLEKHG4
FBXW4	PLK1	CTD-3199J23.6		RP11-49I11.4					RP11-10G12.1
RP11-443B20.1	XRCC3	CYP21A2		ADRBK1					FAT1
DDX18	AP000577.2	ERMAP		MEX3A					OGDHL
CBY1	EFNA2	FEZ2		PCGF6					LINC01234
NPAS2	RAD54L	TPM3P9		C14orf80					RP11-498C9.2
RRAS2	ECT2	KDM4A		ORAOV1					MTATP8P1
ANKRD36C	ANKRD13D	TOM1L1		FAM136A					RPS23P8
LIN9	GSG2	MRVI1-AS1		USP39					RP11-215A21.2
B4GALT3	CWF19L1	PPARA		KIF2C					RPL35P5
RP4-756H11.5	RIPK4	C1QTNF1-AS1		EPRS					SEMA7A
PSMB4	CTA-384D8.36	DOPEY1		KIF23					FOXM1
PURB	TAS2R14	LTBP4		ANKS6					HIGD1B
TIMM17A	RIBC2	SHTN1		ARMC6					TMPO
RQCD1	ARTN	RP11-6N17.4		PDCL3					COX7A1
R3HCC1L	PLXNA1	AC093642.5		CCDC17					RP11-464D20.2
ARPC2	BCL2L12	PARP4		KRI1					CD36
CERCAM	KNSTRN	ERBB2							RBP7
NELFB	HAUS5	ZDHHC21							KCNIP3
HAT1	CYP27B1	RP11-206L10.9							RP11-1100L3.7
SORBS3	MAN1B1	HIVEP2							FAAH2
LRRC16B	C1orf35	GLT8D2							COX4I2
ZNF74	METTL12	DENND2D							RP11-303E16.2
ASB6	SMC4	EIF2D							RPL37P6
BABAM1	KAZALD1	THOC1							AL158801.1
CIZ1	IQUB	RASAL3							CNFN
ATF2	MIIP	ZYX							RPL6P27
TONSL	GLA	SSTR2							DNAJC9-AS1
RSF1	SNHG12	KIAA1671							UBE2T
SSR2	RAD51	CTC-429P9.2							NANS
DDX50	PABPN1	SARDH							TPPP3
CBX8	DHFR	PARVB							PDE8B
NDUFAF7	HECTD2	POLG2							ACADL
PPOX	BUB1B	AC008993.2							DDIT4L
QRICH1	DMKN	FAS							ATP1A3
EWSR1	RP11-548H3.1	SLC1A4							HMGN1P37
CCNB1IP1	SKA3	ALCAM							FATE1
MAGI1	RP11-112J3.15	APOL1							FAM222A
ESYT2	GNL2	LTB4R							RPL39P3
EIF4A3	FBXO43	GALT							BOLA2B
ILF3	DAZAP1	RP11-106M3.3							SNRPEP2
H3F3A	RP4-798A10.2	ECM1							PCOLCE2
MIB1	NUTM2A-AS1	RAB30							PSENEN
ZFP91	RRP7BP	LACTB2							ABRACL
GATAD2B	RPL31	DIRC3							RPL24P4
SNRPD1	C19orf43	TAF1C							SPARC
UBA52	C6orf48	TRIM45							RPPH1
DENND5A	FBXO10	MYOF							LY6E
RPL15	FAM57A	VEPH1							RP11-161H23.5
ATL2	MRPL55	BMS1P4							FAM131C
UBAP2	PRPF4	MCF2L2							RP4-583P15.14
YY1AP1	EIF3L	ZNF276							FOLH1
PMS1	VANGL2	FAM160B2							DLL4
DYNC1H1	RPS12	RASGRP4							CENPK
TSSC1	C1orf61	MMP23A							GAPDH
AGPS	HIST1H3D	A4GALT							FAM19A4
SPC25	C16orf59	MINK1							SDC1
ADAM12	NR4A3	EGFL8							MVK
ZC3H11A	NDOR1	SCUBE1							CENPF
SF3B6	DONSON	PEX11A							P4HA2
SAMD4B	ATP6V0B	RP11-274B21.4							CTB-191K22.5
VPS72	PSMB7	FTH1P11							HPGD
COL18A1	CNOT6	RBM5-AS1							C10orf35
EMC9	NAGS	CEACAM19							CDH13
DESI2	ZNF462	NPC1							ORC6
ZNF410	TMEM86B	THRSP							FEZ1
LPAR2	ZNF787	GNA14							PPP2R2C
AMMECR1L	CCSAP	KIFC2							TMPRSS9
PIP5K1A	UGT1A7	RN7SL737P							AIF1L
LMNB2	ZFAND2B	ACRC							SCG5
ING5	ANKRD34A	AMY2A							TMSB15B
RBM12	HIST1H2BH	TCTEX1D4							RP11-334J6.7
TPR	CILP2	ZNRD1-AS1							RAB3A
PTPN4	SEC61B	PAK6							CENPH
C16orf13	RPS7P10	RN7SL381P							DDIT3
RAD18	RP11-350N15.5	CUEDC1							PCDHB5
PELP1	ARRDC1-AS1	EFCAB2							DBP
E4F1	WDR74	SMG6							FBXL16
TIMM23B	VCPKMT	SKI							PVALB
DPP7	CTD-2510F5.4	GLYCTK							NUDT1
ARHGEF11	CCDC73	RP11-33B1.1							RP11-423H2.1
AC010642.1	LINC01481	NBPF11							KCNK1
7-Mar	RP11-715J22.6	AMIGO1							THBS4
FAM208B	SAR1A	PBLD							CDKN2A
INTS4	RPS19	LPCAT3							AC012065.1
AKAP8	RFC5	RDH12							AF127577.10
PITRM1	WNK4	WDR63							C12orf75
KAZN	HIST1H2BK	FZD5							ISG15
KLC2	BIK	ZNF449							CTD-3088G3.8
HYAL3	DPM2	MAFG							TMEM184A
KPNB1	TRIM31-AS1	RP11-160O5.1							AC000089.3
RPS24	WHSC1	PTPN23							CTD-2287O16.1
NFRKB	E2F2	RNF208							DEPDC1B
EXOSC8	CCDC150	AC093495.4							H2AFZ
RP11-498C9.15	HES4	SPOCK2							CCNE1
MBTD1	KIF15	TEP1							SRRM3
SRRT	DDX31	MMP25-AS1							RP11-620J15.3
ZNF519	KIN	UPK3BL							EDA
CCDC138	RP11-147I3.1	RP11-386I14.2							SEZ6L2
PIDD1	RAD9A	RP11-420A23.1							C19orf53
FLVCR1	RP11-21L23.2	LINC00899							MYO10
TYW5	PIP5KL1	CALCOCO2							AMH
MT-ND4L	CREB3L3	DFNB59							GS1-72M22.1
RP11-783K16.14	GTF3C4	HSPA6							SLC12A5
MCMBP	HADHAP1	LILRB4							RPL7AP30
FAM168B	DUSP8	ACSL5							RPL35P1
PROX1-AS1	CHRNA3	CELF1							CTD-2540B15.11
NIFK	MAD1L1	OGG1							SAPCD2
PPP2R3C	FANCD2	KIF5C							PPIAP29
KIF20B	RP11-321P16.1	NADSYN1							CRABP2
FAM32A	RP11-631N16.4	RAB30-AS1							EEF1A1P6
UBAC1	NHLH1	EVC							HMGB3
PDZD4	NUP205	SLMO1							TNFRSF4
FAM189B	APOA1	ZNF83							RPL39L
ACTR8	C19orf47	RP4-565E6.1							COX7C
C3orf62	RAC3	LINC01503							RP11-805J14.5
ZDHHC5	GNG10	TMEM110-MUSTN1							MRPS36
GPR75-ASB3	ABCB6	CACNG1							OSBPL6
SNRPG	CEP128	SLC37A1							ERGIC2
CCT6P1	NCAPD3	PARGP1							COX7B
CDHR3	TMEM110	C6orf49							CDCA4
RBM4B	RP11-375N15.2	FAM160A2							CYP51A1
TRMT2A	NME1-NME2	ZNF641							CERS1
RANGAP1	GLE1	IKBKE							MAGED2
SKA2	UBA2	STRADA							IQGAP2
ISG20L2	C1orf174	LIMK2							NOMO2
BCCIP	DPH7	1-Mar							TAF7
SUMO1P3	KNTC1	LLNLF-173C4.1							HCN2
RP11-850A17.1	RPS13	SLC9A3R2							LAGE3
CAMK2G	SLC27A4	PRPS2							GPR27
TRIM28	TRA2B	IRF7							SYT7
CASP9	PRKD3	PCGF3							RHNO1
JOSD1	TRIM31	HIST2H2BB							HAR1B
CCNY	DIAPH3	AC090616.2							RP4-616B8.4
ZNF507	RAD54B	FOSL1							GAS2L3
NCAPD2	CENPI	RFX7							ZP3
AP001469.9	SNHG15	UBA7							RNFT2
CHTOP	WDR18	CFLAR							RP11-159K7.2
RPP30	HNRNPR	PDE1A							DNAJC19P9
TMEM41B	GJC1	PRDM5							COX6B1
POC1A	MRTO4	GAREM							SNORD3A
BMPR2	CLSPN	ZNF558							FAM83D
MRPS21	AGAP2-AS1	PARVA							GINS2
GPR137	DPP10-AS1	VPS52							DUSP2
C18orf8	CEP78	LINC01355							HK2
SLC30A2	BRCA1	CAMK1							PET100
STXBP5	FKBP10	ZMAT1							HMGN1P36
FBXL12	SLC27A3	SPATA13							MSL3P1
UBAP2L	SWI5	NPTN-IT1							IKBIP
ZBTB26	ZBTB8A	CTD-2619J13.14							COX6A1
DHX9	RP3-508I15.21	OSR1							VGF
CAPN10-AS1	ISCA1P1	NDUFS2							ZNF367
FRS3	PGM5P2	TMEM252							AP1S1
HNRNPU	PSRC1	LIPF							RRM2
ZNF789	MCIDAS	LINC00475							NDUFA13
FOXN3	RP5-821D11.7	AKAP17A							HOXA11-AS
CCDC71L	TUBA8	TRIM33							HNRNPA1P10
RP1-239B22.5	MSTO1	ITSN1							ANGPTL2
PCYT1B	SYTL2	RP11-1277A3.1							LRIF1
TUG1	TM6SF2	COL28A1							SMIM10L2A
NF2	CDC6	RP11-490M8.1							DYNLL1
IRAK1	MAGED4	ALOX15B							GMNN
CPNE4	RP11-426C22.5	RWDD2A							RP11-20B24.4
TTLL12	RP11-31F19.1	NBL1							NPM1P27
POLI	RP11-178H8.7	SYNPO							MAGOHB
SFXN3	PPRC1	RP11-257O5.2							HOXD10
ABCB10	ATP5G1P4	AC019181.2							MTFP1
BNIPL	ELP2	HMBOX1							CRNDE
RP11-229P13.25	CDC26	MT-ATP6							PLOD3
NDE1	RP11-192H23.8	ADGRE2							RP11-465L10.10
POLR2G	RPL17	DOCK2							RPL3P4
DAP3	VRK1	NUMBL							AK4
RP11-196G18.24	RPL4P5	ANTXR2							IL32
HAX1	RRM1	CDRT4							DUSP15
ANKRD26	ZWILCH	DLG5							SLC30A10
PARP1		EGR1							RPL18AP3
DARS		KDM1B							FABP5P7
HNRNPL		KRT1							RP11-1143G9.4
SUV420H1		ZNF493							CTSV
CIC		SPAG5-AS1							SREK1IP1
H1FX		AL132709.8							CTA-363E6.7
PRKRA		CMB9-22P13.1							PMAIP1
ATAD5		KLHL2							SEPW1
STK24-AS1		PODXL							RP11-676M6.1
WDR75		MAP7							RP11-254F7.3
SCAMP3		RP11-834C11.7							PNMA6A
CLASP1		TNFSF13							KCNG1
SGPL1		RP11-355B11.2							COX7A2
MYBL2		AC009410.1							LSM8
SAP130		SLC38A2							B3GNT8
CDC25A		MITF							OLFM2
CTD-2292M16.8		RP11-864N7.2							GPRIN1
CTNNB1		RP11-535A5.1							RP11-641D5.1
SPSB3		H6PD							RPS3AP26
		HHIP							HIST2H2AA4
		FAM150B							AC007192.6
		ZNF37BP							SLC39A8
		RP11-108M9.5							TK1
		GOLGA2P10							ROMO1
		RP11-388C12.8							CA9
		CARS2							Metazoa_SRP
		D2HGDH							RP11-7I15.3
		HEATR5B							EGLN3
		MTMR11							CD63
		RASA4B							PARPBP
		LHFP							LINC01235
		NYNRIN							AC079250.1
		FAM13A-AS1							COX4I1
		RP13-401N8.3							ISOC2
		FIGF							SERPINE2
		RP11-1228E12.1							HAR1A
		LLNLR-222A1.1							TMPO-AS1
		ATAD3B							FABP3
		C3orf18							FAM71E1
		CYB561							NDUFA4L2
		XXbac-BPG252P9.9							PFKFB4
		AC074117.10							SNRPB
		CD4							NR2C2AP
		SPATA20							RPL41
		SYDE1							AC009237.5
		PACSIN3							ZNHIT1
		PBX1							CLGN
		ADAMTS12							TPRN
		BMS1P20							H2BFS
		DDHD2							APOLD1
		NBPF3							BLOC1S1
		RP11-848P1.9							CMC2
		AC020571.3							BTBD11
		AC068580.6							HOXC10
		ME1							TCEB2
		C16orf86							TMEM63C
		ULK2							CLCN4
		FAM118A							PTENP1
		AQP11							C7orf50
		CELA1							C12orf45
		AKT3							PDRG1
		CTB-133G6.1							ZNF622
		NT5DC2							RP11-463I20.1
		NRIP3							KIF22
		THTPA							EEF1A1P9
		RP11-434B12.1							HSPA4
		BBS4							GADD45GIP1
		BTN3A3							FAM207BP
		EVI5							NPM1
		MBNL2							SERTAD3
		PRRT1							LRFN1
		LINC01091							NKAIN4
		RP11-359K18.4							SLC2A1
		C8orf46							HIGD2A
		SLC1A5							TRAPPC5
		VAV1							UBE2MP1
		HIST2H2BA							CHPF
		GOLGA6L10							UQCRQ
		FAM171B							UBL5
		RP11-181G12.2							TNFSF9
		PLAC9							RP11-543P15.1
		RP11-297C4.1							RP1-20N18.4
		AC011747.4							MMP11
		ANKRD10							MANEAL
		CYP4F29P							RP11-265N6.2
		TGFB1							CSRP2
		PLP1							TMEM26
		SIDT2							ZNF703
		SHH							RP11-5P18.10
		SYNJ2							FAM47E-STBD1
		FAM198B							CTD-2124B8.2
		OLFML1							MYH14
		RP11-529K1.3							LSM7
		GATA6							RN7SL1
		RP11-108M9.3							AC011737.2
		N4BP2L2							NDUFA12
		LYN							FANCA
		AC009120.3							RPL37
		ELMSAN1							RP11-96D1.11
		PTPN21							PSMG3
		RBM25							MINOS1-NBL1
		YARS							CTNNBL1
		U3							EIF3C
		INTS6-AS1							BSG
		RN7SL834P							PLLP
		RNF112							SSBP2
		RBM26							PPFIA3
		FAM198A							CDC42SE2
		TRIM68							NUCB2
		SNHG18							PAM16
		GH1							ATP6V1F
		DVL2							TECR
		SLFN12							RUVBL2
		RHOD							FOXO6
		RP11-206L10.2							C1orf115
		MTFR1L							ELOVL4
		S100A1							HMMR
		ST5							NMRK2
		TPCN1							AC016292.3
		PPT2-EGFL8							TSPAN7
		ADAMTSL3							PRELID1P1
		CALCOCO1							RGS3
		CASC15							RP11-60L3.6
		PARP9							PIGY
		UNC119B							RP5-857K21.6
		OR7E38P							ACSM3
		COL1A2							TMEM100
		RARS2							FAM103A1
		IP6K2							DNAJC1
		TMEM54							MDM2
		KIAA1147							RPLP0P6
		FTH1P2							UBC
		ACAP3							ISG20
		ASH1L							CD320
		MEDAG							AC112497.1
		RCN1P2							RP11-395B7.4
		MT-ATP8							TMEM208
		B3GALT4							ZNF768
		ZC3HAV1L							RPL13AP5
		MPZ							EEF1A1P19
		TMEM198B							SNRPF
		FAM163B							EBP
		PTGFR							TMEM189
		PPP1R35							CCNG1
		RP11-500M8.7							YWHAZP5
		TM7SF3							BOLA2
		RP3-368A4.6							HSH2D
		ITGA3							RHOU
		PLIN1							NDUFB2
		GS1-293C5.1							TNNI2
		ANGEL1							MRPL51
		ARAP1							SLC39A3
		PDCD6IP							PTMS
		RP11-504P24.8							FGFR1
		ITM2A							NOMO1
		NPPA							CCDC64
		RP11-627G18.1							TOMM34
		BTN3A1							HLA-H
		EPAS1							WBSCR22
		KIF1C							KLK15
		VPS36							NDUFS7
		PLEKHM3							KRT8P12
		TRPV1							TARS
		CLEC5A							RP11-627K11.6
		TTC39A							YARS2
		SALL2							SSR4
		AC064875.2							AC079922.2
		SUSD1							CDC34
		PPFIBP2							LCMT1
		TAP2							RNA5-8S5
		RP11-242D8.3							TIMM17B
		IKBKAP							AC016739.2
		ZNF655							SNAP25
		MIB2							CD82
		PLA2G4B							RP1-278E11.3
		LINC00924							PHPT1
		CHD7							GDF15
		DLG4							H2AFJ
		PLEKHG2							AC016734.2
		SMCHD1							PRKACA
		PLEKHA3							BRIX1
		MTRF1							SMS
		KANK2							KIT
		CELA2B							HNRNPA1P48
		CENPV							ZCCHC3
		PILRB							ADCK2
		GJA4							RAB3C
		CTC-255N20.1							MRPL54
		SLC23A2							PTGES3
		FTSJ3							PRR7
		BEGAIN							MRPL22
		SRRM2							ABCC6P2
		RP11-597D13.9							BLVRB
		ARFGEF2							MMP15
		CD84							CCNO
		GSTT2							NDUFS4
		TRMT10B							RP11-671J11.5
		PDE2A							CAV1
		FER1L4							OCIAD2
		STARD13							SERPINI1
		GKN1							ALKBH7
		RP11-244H3.1							CTD-2540B15.13
		ARRB1							MARCKS
		HOOK1
		PSD4
		AZIN2
		ID4
		HEG1
		SCART1
		NEURL4
		BAZ2A
		IL18R1
		GON4L
		RUSC1-AS1
		LA16c-349E10.1
		ARHGEF10
		PROCR
		HOXA6
		KLHL3
		SAMD3
		GOLGA8N
		TTC38
		LOXL4
		LRFN5
		HSBP1L1
		MERTK
		ID3
		TBC1D5
		ZNF439
		KLF3-AS1
		RP11-186B7.4
		ITPR2
		NLGN4Y
		USP19
		RP11-574K11.29
		COLGALT2
		PITPNM3
		LRRC8E
		SEPT7P2
		FAM95B1
		ZEB2-AS1
		RP11-33B1.4
		MAGOH2P
		ELMOD3
		HOXB-AS1
		RP11-499P20.2
		WISP1-OT1
		UBP1
		RP11-465N4.5
		ABLIM3
		LLGL1
		METAP1D
		TMEM220-AS1
		ZFC3H1
		KIF7
		STAG3L5P-PVRIG2P-PILRB
		TRO
		THEM4
		8-Mar
		NPIPA1
		FTLP3
		SNHG4
		AP3B2
		RASA4
		SYNPO2
		ATP8B1
		CARD10
		ZDHHC8
		LEMD1-AS1
		ANXA3
		CDK20
		TIMP2
		RHBDD3
		NTRK3
		MDM4
		MAGI2-AS3
		RPL32P3
		SMG1P4
		SFI1
		RP11-361L15.5
		LINC00342
		KDM4A-AS1
		ANTXR1
		TLR2
		PLEKHH2
		PKD1P6
		RP5-1042K10.14
		RP11-295D4.3
		ABCA5
		BIVM
		CELA3B
		TRAF1
		PCSK7
		HMGN2P15
		PCED1B-AS1
		ADAM22
		GIMAP6
		TPRG1-AS1
		TNS2
		SNX19
		C1RL-AS1
		KIAA1468
		GOLGA8R
		EGFR
		RBPMS-AS1
		RP11-73M18.10
		ANGPTL4
		CTDSP2
		DCUN1D3
		MACF1
		TSSK3
		PARP14
		RP1-286D6.5
		WDR59
		SHC1
		KIAA1958
		LINC00265
		NBPF12
		AC015849.19
		TTC12
		STAG3L3
		MEIS1-AS2
		RN7SL608P
		NEURL2
		TMEM150B
		SEMA4B
		RP5-1142A6.9
		CLEC10A
		CPT1B
		DOCK4
		MTA1
		ACAD8
		AP001189.4
		PRDM2
		LAPTM5
		TMEM136
		ZMIZ1-AS1
		LPP
		PLCB3
		RP11-258C19.4
		GGA3
		TOB2
		AGAP4
		CCDC142
		CTD-2517M22.14
		DNAH1
		FBXO44
		ACVRL1
		ARL17A
		RNF141
		STARD8
		SYT11
		SRP14-AS1
		NINL
		PLEKHA4
		GATA3
		PPP2R1B
		TMEM138
		RP11-262H14.4
		ATP1A1-AS1
		SH3BP1
		STX16
		LINC00654
		RP11-110I1.11
		NPIPA2
		AC093690.1
		GAB1
		NEU3
		S100A10
		RP3-449O17.1
		CYB5D1
		AC010980.2
		AFF1
		COL6A2
		CTC-251I16.1
		PARP6
		LRRK1
		TBC1D2B
		DBH
		PMP22
		HS6ST1
		AC005154.7
		PARP3
		PGM1
		KMT2A
		TRIM62
		SCPEP1
		SLFN5
		NPIPB15
		GOLGA6L9
		CARF
		PHLPP1
		CBS
		ADPRHL1
		SPINT2
		HIST2H3PS2
		GRAMD1A
		PTCH2
		TSSK4
		PLCH2
		PRPS1P2
		AC013463.2
		CEACAM1
		MTA3
		FGF7
		IRX3
		uc_338
		RP11-203M5.7
		AP1G2
		CTD-2332E11.2
		HOXC8
		PNN
		PPP1R9B
		PDE5A
		MUC20
		NBPF19
		PGA5
		LDLRAD4
		LRFN4
		RP1-283E3.8
		DUSP8P5
		SLAMF8
		LAMB3
		CTD-2311M21.2
		KCNMB4
		GP2
		RP11-234K24.3
		STK19
		ATP1B2
		CRYBG3
		GGA1
		TRIM16L
		SGCE
		PIK3CD
		ITSN2
		MS4A4E
		GS1-124K5.2
		RP11-159D12.5
		LINC01125
		ACBD4
		MAP3K12
		AMOTL2
		DAPK1
		NIT1
		NR2C2
		CAPN2
		CDH12
		TPP1
		GPSM3
		ADCY6
		BEST1
		PFKFB2
		ME3
		C8orf4
		TMEM200B
		AC068580.5
		ARMC9
		EBF4
		METRNL
		RP5-1092A3.4
		RP11-449P15.2
		UBE4B
		LUZP1
		ATP8A1
		B3GALNT2
		SF3A1
		RNF150
		SELM
		SEMA3F-AS1
		BTN2A3P
		HTRA3
		REG1B
		BANK1
		PITPNM2
		HOXB2
		GRTP1
		DPYD
		IFI35
		RP11-750H9.5
		SLC13A5
		TCP11L2
		RP11-206L10.3
		RP11-158H5.2
		RBM17
		TMEM144
		AC093642.3
		VSTM4
		STK19B
		ACACB
		B4GALNT3
		PHC1P1
		RPL7AP10
		DCAF8
		ZNF767P
		STAR
		SIGLEC14
		NBPF8
		CTNS
		NR0B2
		NFIA
		SYT9
		AC008746.5
		CD248
		FAM214A
		VWA8
		SLC25A35
		ITGB2
		ZFAND4
		FOXL2NB
		ADAM28
		AZI2
		BGN
		RP11-496H1.1
		SARM1
		SZT2
		SRSF5
		KLF5
		LGI4
		TMEM255B
		L3MBTL3
		OR2A1-AS1
		CIITA
		CTC-524C5.2
		ST14
		CCDC68
		SMARCC2
		YPEL2
		FAM20C
		MSL1
		THUMPD3-AS1
		CTD-2270P14.1
		CTSK
		UBA5
		GBP3
		RP11-887P2.3
		HIST2H3DP1
		RP11-632K20.7
		RP11-305M3.2
		CP
		DHRS1
		TUBGCP6
		SRRM1
		ACSBG1
		ROCK1
		EP300
		AC005519.4
		DOK3
		RAI2
		RCN3
		AC092155.4
		RP11-473M20.9
		ACOT2
		CD302
		CLCF1
		KIAA0930
		TEAD2
		LINC01089
		AC005062.2
		BOC
		CFAP44
		CTA-276O3.4
		TBC1D8B
		LCAT
		RP11-23N2.4
		RP5-1057I20.4
		ADPRH
		DCAF6
		HYAL1
		KHK
		KLK1
		MTMR6
		LTBP3
		ANKRD53
		ZNF451
		RP4-635E18.8
		TPM1
		HNRNPA1P7
		ADGRF5
		SH3TC1
		RHBDL1
		ZDHHC2
		CCDC82
		WDR86
		RP11-540B6.6
		DNER
		LAMC3
		MYEF2
		RP1-317E23.3
		WHAMMP3
		ARHGEF10L
		RHBDF1
		OSBPL5
		PYGM
		RAPGEFL1
		RDH5
		KREMEN1
		LINC-PINT
		EIF5
		EMP1
		IREB2
		ATG2B
		CTD-2527I21.14
		PBX3
		SYT12
		FHL3
		VPS9D1-AS1
		ANAPC4
		PALLD
		PRPF38B
		PTGR1
		MYL2
		PRPF4B
		PNMAL2
		RP5-894A10.2
		LRRC37A4P
		BATF2
		MTHFR
		NR2F2
		CYR61
		DNM3OS
		WDFY2
		LMAN1L
		ARHGAP32
		PLEKHO1
		SMOC2
		PTPRE
		CLASP2
		TRIM3
		MAPK8IP3
		THRB
		MFN1
		POLR2A
		MAPK11
		PCDHGB7
		SLC29A1
		IL18BP
		AC072052.7
		DMTF1
		RABL2A
		RP11-347C12.1
		ASTN1
		L3HYPDH
		PCDH10
		VENTX
		TSTD1
		RP11-568K15.1
		AKR7A3
		IL18
		TMEM178A
		SEMA3B-AS1
		DDI2
		THBS3
		KRT4
		FLJ27354
		EPB41
		MAPK10
		PPP3CB-AS1
		C2CD2
		ZNF702P
		INPP5B
		ZNF384
		TMEM37
		GXYLT2
		LINC00202-1
		RP5-998N21.10
		RP5-1056H1.2
		CECR7
		ENG
		HACD4
		LINC00908
		RPL12P4
		AC005943.2
		DMD
		SPATA6
		FAM13A
		TGM2
		LINC00969
		FCGR2B
		SGSM3
		SHB
		SNHG3
		CREBZF
		CYP2C8
		DNAJB4
		PROB1
		RP11-96D1.8
		HOXA5
		ROM1
		KB-1572G7.2
		CRYBB2P1
		PLB1
		RN7SKP16
		ATM
		TTC7A
		UNC93B1
		LRRC32
		ZNF711
		MLKL
		DNAJC12
		FMNL1
		ACADM
		AP000580.1
		NEDD4L
		TPCN2
		AP000473.5
		CBX7
		IRF5
		EPS8
		RP5-1057I20.5
		ANGPTL7
		VEZF1
		RN7SKP70
		PCDHGA12
		AC007566.10
		PDGFRB
		MYCBPAP
		PPM1M
		RBKS
		NBEA
		KANK3
		PALMD
		NDRG1
		ZMIZ2
		SCUBE3
		AFG3L1P
		MFSD7
		ADAP2
		BTK
		PHKA1
		ACSF2
		C1QTNF1
		CPT1A
		DLEU1_1
		OSR2
		NT5DC1
		FLRT2
		LINC01270
		RP5-855D21.1
		RP11-504P24.3
		SLC16A4
		EDNRB
		MRVI1
		THBD
		ZC3H7B
		PIGL
		KCTD15
		CNTN1
		DGKA
		FAM153C
		AC079779.4
		ICAM1
		TRIM6
		TMC8
		ZNF69
		ADCY5
		BCL2L10
		OSBP
		SYNE1
		FAM222A-AS1
		AC005104.3
		TCTA
		AC074289.1
		PPP1R12B
		DOCK10
		MGST1
		SPTBN2
		PLCD1
		GOLGA2P5
		STEAP3
		BCL2L2-PABPN1
		FLVCR2
		NPIPB3
		LINC01272
		RP11-894P9.1
		UBE2G2
		RP11-166B2.1
		CCDC93
		PTPN18
		ITGA2
		NFATC2IP
		MUSTN1
		DNAJA4
		TOP3B
		LINC00854
		RP11-252A24.2
		NPEPL1
		SLC30A3
		PPP1R9A
		CTGLF12P
		CYP21A1P
		SH2D4A
		EPSTI1
		MYO1C
		ST3GAL4-AS1
		RSAD1
		MAATS1
		RGMA
		FPR3
		CTD-2033D15.2
		IL1R1
		LILRB2
		THPO
		PLEK
		SEMA4D
		CXXC1
		VASH1
		TBXAS1
		EVA1B
		ACTR3C
		ERMP1
		ODF3B
		SLIT3
		CREB3L1
		CSAD
		PKDCC
		PKNOX2
		STAT2
		OR2A9P
		ATP8B2
		CWC25
		RABL2B
		VAMP8
		STOX1
		MEG9
		CKM
		HP1BP3
		PNMT
		KRT5
		SULT1A2
		LINC01341
		PAN2
		LINC00940
		RP11-171I2.4
		BX322557.10
		TNRC6A
		RXRA
		HNRNPA1P9
		RP11-156P1.3
		ARHGEF7
		CELF6
		WAS
		CROCCP3
		VWA5B2
		FRMD3
		RP11-54O7.3
		CNN3
		SC22CB-1E7.1
		TCEB1P19
		C9orf24
		IDH1
		SPNS3
		FAM49A
		BHLHE40-AS1
		SCN7A
		TMBIM1
		RBPMS
		PHYKPL
		RUFY3
		HLF
		NPPA-AS1
		TMEM25
		FHL5
		RIPK3
		GAS1
		SNURF
		RETSAT
		NCF2
		ITGA11
		SMTN
		RP11-566K19.5
		CCDC40
		SH3BP2
		KIAA1109
		RP1-178F15.4
		ACO1
		HEXDC
		EML2
		HHAT
		ORM2
		TMEM61
		TLCD2
		SDCBP2-AS1
		MAPK1
		ZNF436
		RHBDF2
		CORO1A
		GORASP1
		MDFIC
		PTPN14
		PRKCA
		PLEKHH1
		WNK2
		CTD-2516F10.2
		THEMIS2
		RERG
		TSTD2
		RORC
		SHANK3
		CTD-2373N4.3
		HOOK2
		IDUA
		OSBPL9
		RP11-61I13.3
		AP000347.2
		KLF8
		CYBA
		TTN-AS1
		EMCN
		PLXNA3
		ALDH3A2
		KRTCAP3
		FUBP1
		ZFY
		PLEKHA6
		HNRNPH1
		SPIN3
		ACSM5
		TTC14
		IGSF21
		PTK2B
		NAPRT
		RP11-119D9.1
		CFAP70
		TBC1D3B
		CHDH
		SLC7A6
		LPAR6
		SPRR3
		ZNF532
		TMEM108
		DDX5
		SNRPEP4
		KCTD21-AS1
		ABTB1
		ELL3
		MIR22HG
		JMJD7-PLA2G4B
		SELP
		GSDMD
		GOLM1
		PLN
		RAB27A
		MBOAT1
		RALGAPA2
		RP13-104F24.3
		GPR34
		TVP23C-CDRT4
		ZRANB1
		CA3
		RP11-701H24.4
		CD209
		DNALI1
		F3
		RP11-231C14.4
		KIAA0907
		YAP1
		ARHGEF5
		LRRC37A17P
		NEK7
		PCBP1-AS1
		IDNK
		DMPK
		FECH
		DDX11L2
		SF1
		AC024560.3
		CASC3
		CRIPAK
		GTF2I
		TRANK1
		AKAP7
		TARBP1
		IMPA2
		INTS3
		C9orf3
		KCNK3
		TGFBR2
		RP11-517I3.2
		CCL14
		CHRDL1
		ZNF185
		FRMD4A
		CALD1
		RARRES3
		SNHG14
		RP5-890O3.9
		GPR173
		IGLV5-52
		RP11-524D16__A.3
		AGAP9
		RP11-1376P16.2
		SLC4A3
		POLR2J3
		CCNL1
		AC019181.3
		CLDN1
		CTD-3157E16.1
		FCGRT
		SCARA3
		PATL2
		CTTN
		SPI1
		AVIL
		SPTBN1
		TCF21
		TRIM34
		DMGDH
		LYRM9
		FRRS1L
		TG
		APBB3
		BCO2
		EFHC1
		RP11-274B21.2
		CROCC
		ARHGAP27
		EPB41L2
		PDPN
		HTATSF1P2
		CAND2
		SH3GLB2
		DSE
		TMCO6
		FSTL1
		ENTHD2
		RPH3AL
		CYTH4
		SLC2A5
		ADORA3
		FOS
		SFRP2
		TMEM220
		SRGAP3
		SNORD10
		CATSPER2
		CTC1
		TANC1
		SLC51A
		NMB
		ARFGAP3
		ARPC4-TTLL3
		CD38
		FSTL3
		FAM111A
		COLEC11
		ANO7P1
		ITGA8
		SCCPDH
		OSMR
		PWAR6
		RP11-734K23.9
		KCNJ8
		ADGRL2
		ARHGAP21
		PDK2
		RP11-414J4.2
		CPSF7
		RP11-122K13.12
		AXIN2
		RCBTB1
		RBM6
		AGBL2
		EZH1
		LCNL1
		SPACA6P
		RP11-301L8.2
		CSRP1
		NISCH
		PFN1P6
		IKBKB
		RBMS3
		SERPINA1
		LAMA5-AS1
		RP11-632C17__A.1
		SLC47A1
		NXF3
		L3MBTL4
		AGAP5
		LILRB1
		CDK11A
		LCP2
		DLGAP1
		ESPN
		CCR1
		CREG1
		HCK
		STK32A
		MPEG1
		C3
		TPT1-AS1
		REG3A
		FAM109B
		CYP17A1
		TTC39C
		RP11-378A13.2
		AC005154.6
		FHL1
		CACHD1
		STRADB
		TESC
		HERC2P9
		SGK494
		RP11-582J16.5
		AOX3P
		CACNA2D4
		FLT4
		TMEM59L
		RP5-902P8.10
		DGAT1
		SDHAP1
		RP11-228M15.1
		ABCA10
		KLF13
		HIC1
		INPP4A
		MS4A14
		KRT8
		RANBP10
		NDST2
		TIMP3
		TEAD3
		NAALAD2
		SRPX
		ARHGAP30
		C5AR1
		CD55
		EML4
		NFAT5
		FMO5
		TTYH3
		P2RX6P
		TMEM176A
		LONRF2
		LTB4R2
		HSF4
		PHC1
		CNTFR
		RSRP1
		TSPYL2
		ANK2
		PRR33
		RP11-884K10.6
		MRI1
		FAIM2
		RP11-3B12.4
		FAM157C
		PLD2
		LRRC8D
		FAM166B
		PTPRC
		SMAD4
		MARVELD1
		GPR182
		RP11-818F20.5
		CSNK2B-LY6G5B-1181
		VIPR1
		EHD3
		TCAF1P1
		GPC3
		TENM3
		PISD
		GPM6A
		RXFP1
		SATB1
		C1RL
		CCL15-CCL14
		AC005517.3
		RFX5
		LMO3
		IRF8
		GNB3
		RP11-690I21.1
		FGGY
		ZNF76
		PDLIM4
		SH3PXD2A
		RP4-669L17.8
		ARNT
		ANKFY1
		N4BP2L1
		UVSSA
		SLC44A4
		SYNGAP1
		RAD51-AS1
		ARHGAP4
		RP11-760H22.2
		SH3D19
		RP11-255H23.2
		PHF11
		RPS2P7
		APBB1IP
		RNASE2
		PLSCR4
		PRTFDC1
		TSPAN1
		RP11-34P13.13
		AHNAK
		GPER1
		CPE
		EPB41L3
		GAS7
		SPAG9
		LINC01001
		FCGBP
		AGTR1
		VTN
		C15orf52
		CDC42EP4
		DOCK9
		ENOSF1
		STAT3
		FKBP1B
		RP11-574K11.24
		PDK4
		MAN2A2
		CNN1
		ACTA2-AS1
		BTAF1
		KYNU
		PPIP5K1
		EME2
		MRAS
		AC006126.4
		RBM5
		FTH1
		FMNL2
		NPY5R
		SMG1P1
		LINC01314
		VWA5A
		RP6-159A1.4
		C11orf45
		C14orf180
		ITGA7
		NKAIN1
		BOK
		MRGPRF
		AC006116.27
		CORO2B
		AC137934.1
		TPD52L1
		ERV3-1
		MICAL3
		ALDH3B1
		IGF1
		PNPLA7
		BAZ2B
		IRAK3
		SETD5
		SIGLEC7
		DFNB31
		RNF217
		FREM1
		ENAH
		RAMP3
		NCKAP1L
		SNHG23
		EXTL3-AS1
		SOD2
		FCER1G
		GBP2
		VASN
		ZBTB40
		CTB-50E14.5
		CTF1
		MAN1A1
		RP11-228B15.4
		TMC6
		ERN1
		VDAC1P8
		MSR1
		NFYB
		SERPINB9P1
		USP13
		RP11-419C5.2
		POM121L9P
		SVIL
		DACH1
		PITPNM1
		TGFB3
		FRMD6
		NR4A2
		RPRM
		RTN4RL1
		LIMA1
		LUC7L3
		PTGIS
		PPAP2B
		ACADVL
		CD53
		PDE4A
		LRRC39
		ZC3H12A
		C3AR1
		CTC-529I10.1
		MDFI
		RIC3
		C1QC
		ZZEF1
		SRP9P1
		PTPRB
		HIBCH
		COL8A1
		CYB5A
		SLC7A2
		FCN3
		SLC25A34
		VAMP2
		TMEM9B-AS1
		LIFR
		CTD-2303H24.2
		GARNL3
		FIBIN
		TMOD1
		ADCY7
		RP11-298J20.4
		IFITM2
		AGO4
		AASS
		PGC
		EPHA2
		MC2R
		FAM179A
		KIF13A
		MB
		CTGF
		AHI1
		GYPC
		GJA1
		NABP1
		RMDN2
		DGUOK-AS1
		RGS11
		HDAC10
		ACTG2
		ADAT2
		ALPL
		DOK2
		HNRNPU-AS1
		CARTPT
		SLC25A27
		SIGLEC9
		ZFP36L2
		RP1-59D14.5
		RP11-45M22.2
		FCGR2A
		ADAMTSL1
		FOSL2
		OLFML3
		TJP2
		MICAL1
		ZNF431
		CH17-258A22.4
		FILIP1L
		OMD
		ZEB2
		PNLIP
		C1QB
		HOTAIRM1_2
		C2
		SERPINF1
		CNR1
		MICAL2
		NPR2
		RP11-20I20.4
		RORA
		KCTD14
		MAT2A
		AC129492.1
		RP11-295P9.3
		WFDC21P
		TNFRSF11B
		AC011239.1
		CHMP1B2P
		NPHP3
		HSPE1-MOB4
		SHC3
		ZBTB7C
		PTX3
		AMY2B
		P2RX6
		SYPL2
		SOCS3
		TBC1D3L
		MEIS1
		ANKRD10-IT1
		STX11
		HNRNPUL2-BSCL2
		EFS
		SCARF2
		SLC6A6
		MMP23B
		DPH1
		AKR1B10
		BTNL9
		LIMCH1
		USP53
		RP3-368A4.5
		RP5-1159O4.1
		MAPK8IP2
		TNS1
		MYO1F
		NSUN5P1
		GCLM
		USP48
		LRP1
		OGT
		RP4-548D19.3
		AC003991.3
		FAM20A
		RP11-164J13.1
		GALM
		PGM5
		RP11-452I5.2
		SQRDL
		PLXNB1
		CTB-31O20.4
		PDZK1IP1
		RP11-108M9.4
		BZRAP1
		DLGAP1-AS1
		INO80B-WBP1
		NICN1
		LINC01485
		KCNIP2
		HOXD4
		MBP
		MYSM1
		SOD3
		SOX13
		MYL3
		KRT19
		KLF2
		CACNA1D
		B3GNT7
		TUBG2
		RASSF4
		SASH3
		RP11-713M15.2
		NRCAM
		SLC35E2B
		RAMP1
		RNU1-106P
		ACTA1
		DBH-AS1
		XAF1
		CD33
		FAM76B
		SGK1
		MXRA8
		JAM2
		UNC13D
		SYTL4
		RP11-727A23.1
		SLC43A3
		MAPKBP1
		RP11-285F7.2
		SLC44A3
		S100A4
		STON1
		ZSCAN30
		ACAD11
		APOL3
		EDIL3
		KAT2A
		TMEM80
		C10orf10
		CNTNAP1
		CITED2
		RASSF2
		GOLGA6L4
		TCF4
		KIAA0895L
		PAGR1
		RP11-418J17.1
		MIR202HG
		TCEAL2
		CXCL2
		CLEC4GP1
		KIAA1217
		NCAM2
		FBLIM1
		PLD1
		CEBPD
		TMEM147-AS1
		SLC45A3
		LA16c-390E6.4
		AC006128.2
		ZSWIM5
		LINC01057
		AC006449.2
		CAPN3
		COL12A1
		PAQR5
		ETNPPL
		APOE
		MATN2
		SLC4A11
		PKD2
		FAM189A2
		RP11-263K19.4
		LINC00894
		FGR
		ESR2
		SLC16A2
		TFF3
		TNFSF10
		SYBU
		GRAMD3
		TMEM173
		ARHGEF17
		EMB
		PLEK2
		ARHGAP9
		C1orf228
		RP11-848G14.5
		EFEMP2
		CYP4B1
		RP11-552M11.4
		MLLT4
		FNDC4
		CPXM1
		TRIM25
		SLFN11
		HOXB8
		IL34
		SLC2A10
		HOXB3
		RP11-274B21.14
		RP11-20O24.4
		BSPRY
		FADS6
		CAT
		DDR2
		FMO3
		TRIM22
		NPEPPS
		PDXDC2P
		ZNF436-AS1
		ABCA9
		APOBEC3G
		ATRNL1
		LIMS2
		KIRREL
		SLC35E2
		CRLF1
		RERE
		ARMCX4
		MRC2
		NCF4
		RP11-203J24.9
		TINAGL1
		TNFRSF14
		MYLK
		FGF12
		PRICKLE4
		MIR99AHG
		PTGER4
		CYP1B1
		HEPH
		SVEP1
		C1orf162
		CMKLR1
		RP1-283E3.4
		RARRES2
		HAAO
		AKR1B1
		TNNT2
		WSB1
		SLC26A1
		AC009133.15
		MCTP2
		ZNF154
		STK36
		RP11-724N1.1
		RP11-597D13.7
		AC009060.2
		CTRB1
		MEIS3P1
		ABI3BP
		AP000347.4
		SERPINB9
		FGFR2
		TLR4
		TUB
		RP11-290F5.2
		TNS3
		MKNK1
		MEIS2
		MEST
		PLEKHG5
		GCOM1
		SIRPB2
		RP11-378J18.9
		VILL
		LRRN4CL
		UNKL
		MUC1
		RP13-104F24.1
		TMEM150C
		NBPF26
		NNMT
		HOXA-AS2
		DNHD1
		MYC
		TNFSF12
		MAPK13
		PDCD6IPP2
		FES
		RPS2P5
		GLS
		HLA-J
		IDS
		AMDHD1
		KSR1
		FAM153A
		CTD-2647L4.4
		SORD
		CLEC3B
		TAC1
		SEMA4G
		IRF6
		ZNF444P1
		ST8SIA1
		ATP11A
		ODF2L
		PTGIR
		CCL13
		CTC-429P9.4
		GOLGA8A
		CHKB
		RP13-516M14.10
		C1orf132
		CDK18
		LYVE1
		RNF213
		NBPF1
		CCNL2
		C4A-AS1
		C4B-AS1
		VAMP1
		L3MBTL1
		GPRASP1
		PLEKHA5
		AS3MT
		REC8
		STAT5B
		GSTM5
		LINC01088
		G0S2
		SLC25A29
		CMAHP
		SCN1B
		GRASP
		MTMR3
		MST1
		NANOS1
		RP11-159D12.2
		IL33
		GAPDHP74
		CABP7
		MUM1L1
		HOPX
		C11orf54
		STAG3L5P
		MRPL33
		LILRA6
		LCN12
		BTBD19
		SFRP4
		NBEAL2
		LPAR1
		MT1G
		RP11-235E17.6
		RP11-411G2.1
		PLEKHM1P
		SUSD2
		HACD1
		SORBS1
		MNDA
		RDX
		ARHGEF28
		GUSBP11
		ZBED6
		CGNL1
		NRP2
		MST1L
		PIK3R5
		FXYD1
		PAPSS2
		RP13-104F24.2
		COPZ2
		SGSM2
		ATHL1
		CSF1R
		GGT5
		B4GALT6
		ZNF117
		MEGF6
		RP11-793H13.8
		RP11-806O11.1
		STX16-NPEPL1
		S100B
		RP11-286N22.14
		C2orf88
		FCGR3A
		CRYAB
		TP53I3
		EML3
		CTD-2033D15.3
		GSTM2
[truncated: 527 more rows]
