# Supplementary material for: System analysis identifies UBE2C as a novel oncogene target for adrenocortical carcinoma
Source: PLoS One. 2023 Aug 3;18(8):e0289418. doi: 10.1371/journal.pone.0289418 (PMC10399895; doi:10.1371/journal.pone.0289418)
Supplement: S3 Table — RNA-sequencing expression profiles of 79 patients with ACC were downloaded from the TCGA database. And RNA-sequencing expression profiles of 258 normal were downloaded from GTEx database. These data were analyzed using R packages implemented by R version 4.0.3 in ACLBI Web-based Tools (https://www.aclbi.com/). (XLSX) [file pone.0289418.s003.xlsx]

## Sheet: Supplementary Table 3
rownames(datas.final)	Tumor	Type	Values	Group
1	ACC	CDC20	7.4407	Tumor vs normal
2	ACC	NUF2	5.78119	Tumor vs normal
3	ACC	BUB1	5.20941	Tumor vs normal
4	ACC	CCNA2	7.42293	Tumor vs normal
5	ACC	LMNB1	7.081	Tumor vs normal
6	ACC	PTTG1	7.58002	Tumor vs normal
7	ACC	FSCN1	8.00946	Tumor vs normal
8	ACC	MELK	6.2409	Tumor vs normal
9	ACC	KIF11	6.10765	Tumor vs normal
10	ACC	CEP55	6.06431	Tumor vs normal
11	ACC	CDCA3	5.60139	Tumor vs normal
12	ACC	TROAP	6.37338	Tumor vs normal
13	ACC	CDKN3	5.99415	Tumor vs normal
14	ACC	CCNB2	6.67087	Tumor vs normal
15	ACC	CDT1	7.19429	Tumor vs normal
16	ACC	AURKB	6.72806	Tumor vs normal
17	ACC	BIRC5	7.2511	Tumor vs normal
18	ACC	UBE2C	9.86717	Tumor vs normal
19	ACC	CENPM	5.8699	Tumor vs normal
20	ACC	KIF4A	5.25479	Tumor vs normal
21	ACC	CDC20	5.72336	Tumor vs normal
22	ACC	NUF2	4.40207	Tumor vs normal
23	ACC	BUB1	3.87059	Tumor vs normal
24	ACC	CCNA2	5.62764	Tumor vs normal
25	ACC	LMNB1	4.96578	Tumor vs normal
26	ACC	PTTG1	6.53698	Tumor vs normal
27	ACC	FSCN1	7.98536	Tumor vs normal
28	ACC	MELK	4.75658	Tumor vs normal
29	ACC	KIF11	4.06643	Tumor vs normal
30	ACC	CEP55	4.18481	Tumor vs normal
31	ACC	CDCA3	4.52993	Tumor vs normal
32	ACC	TROAP	4.49278	Tumor vs normal
33	ACC	CDKN3	5.37999	Tumor vs normal
34	ACC	CCNB2	5.55203	Tumor vs normal
35	ACC	CDT1	5.88031	Tumor vs normal
36	ACC	AURKB	4.39637	Tumor vs normal
37	ACC	BIRC5	5.51779	Tumor vs normal
38	ACC	UBE2C	6.65608	Tumor vs normal
39	ACC	CENPM	4.55341	Tumor vs normal
40	ACC	KIF4A	4.32578	Tumor vs normal
41	ACC	CDC20	3.87075	Tumor vs normal
42	ACC	NUF2	3.79826	Tumor vs normal
43	ACC	BUB1	3.50365	Tumor vs normal
44	ACC	CCNA2	4.1556	Tumor vs normal
45	ACC	LMNB1	3.99009	Tumor vs normal
46	ACC	PTTG1	6.017	Tumor vs normal
47	ACC	FSCN1	2.68255	Tumor vs normal
48	ACC	MELK	2.58938	Tumor vs normal
49	ACC	KIF11	3.67095	Tumor vs normal
50	ACC	CEP55	4.41887	Tumor vs normal
51	ACC	CDCA3	4.7583	Tumor vs normal
52	ACC	TROAP	3.64898	Tumor vs normal
53	ACC	CDKN3	4.60187	Tumor vs normal
54	ACC	CCNB2	0.23952	Tumor vs normal
55	ACC	CDT1	3.97892	Tumor vs normal
56	ACC	AURKB	4.05634	Tumor vs normal
57	ACC	BIRC5	5.32274	Tumor vs normal
58	ACC	UBE2C	6.48506	Tumor vs normal
59	ACC	CENPM	3.74447	Tumor vs normal
60	ACC	KIF4A	3.31722	Tumor vs normal
61	ACC	CDC20	3.11026	Tumor vs normal
62	ACC	NUF2	2.65155	Tumor vs normal
63	ACC	BUB1	2.60421	Tumor vs normal
64	ACC	CCNA2	3.7817	Tumor vs normal
65	ACC	LMNB1	2.88374	Tumor vs normal
66	ACC	PTTG1	4.84701	Tumor vs normal
67	ACC	FSCN1	5.93069	Tumor vs normal
68	ACC	MELK	2.21521	Tumor vs normal
69	ACC	KIF11	2.91085	Tumor vs normal
70	ACC	CEP55	2.73281	Tumor vs normal
71	ACC	CDCA3	2.25314	Tumor vs normal
72	ACC	TROAP	2.41113	Tumor vs normal
73	ACC	CDKN3	4.39639	Tumor vs normal
74	ACC	CCNB2	3.07018	Tumor vs normal
75	ACC	CDT1	3.76272	Tumor vs normal
76	ACC	AURKB	2.8505	Tumor vs normal
77	ACC	BIRC5	3.38625	Tumor vs normal
78	ACC	UBE2C	5.82739	Tumor vs normal
79	ACC	CENPM	2.86979	Tumor vs normal
80	ACC	KIF4A	2.55437	Tumor vs normal
81	ACC	CDC20	0.510253	Tumor vs normal
82	ACC	NUF2	0.620774	Tumor vs normal
83	ACC	BUB1	0.203264	Tumor vs normal
84	ACC	CCNA2	0.922426	Tumor vs normal
85	ACC	LMNB1	1.58693	Tumor vs normal
86	ACC	PTTG1	2.79156	Tumor vs normal
87	ACC	FSCN1	6.76152	Tumor vs normal
88	ACC	MELK	0.217479	Tumor vs normal
89	ACC	KIF11	1.08597	Tumor vs normal
90	ACC	CEP55	0.767061	Tumor vs normal
91	ACC	CDCA3	0.799916	Tumor vs normal
92	ACC	TROAP	0.411643	Tumor vs normal
93	ACC	CDKN3	0.703987	Tumor vs normal
94	ACC	CCNB2	0.429214	Tumor vs normal
95	ACC	CDT1	0.83374	Tumor vs normal
96	ACC	AURKB	0.291721	Tumor vs normal
97	ACC	BIRC5	0.381505	Tumor vs normal
98	ACC	UBE2C	1.2664	Tumor vs normal
99	ACC	CENPM	0.516419	Tumor vs normal
100	ACC	KIF4A	0.178619	Tumor vs normal
101	ACC	CDC20	0.925468	Tumor vs normal
102	ACC	NUF2	0.83285	Tumor vs normal
103	ACC	BUB1	0.53047	Tumor vs normal
104	ACC	CCNA2	0.614474	Tumor vs normal
105	ACC	LMNB1	1.4086	Tumor vs normal
106	ACC	PTTG1	1.25641	Tumor vs normal
107	ACC	FSCN1	5.92681	Tumor vs normal
108	ACC	MELK	0.462681	Tumor vs normal
109	ACC	KIF11	1.1488	Tumor vs normal
110	ACC	CEP55	0.581689	Tumor vs normal
111	ACC	CDCA3	0.941933	Tumor vs normal
112	ACC	TROAP	0.288536	Tumor vs normal
113	ACC	CDKN3	0.942533	Tumor vs normal
114	ACC	CCNB2	0.572987	Tumor vs normal
115	ACC	CDT1	0.670931	Tumor vs normal
116	ACC	AURKB	0.653519	Tumor vs normal
117	ACC	BIRC5	0.819668	Tumor vs normal
118	ACC	UBE2C	1.42186	Tumor vs normal
119	ACC	CENPM	0.951513	Tumor vs normal
120	ACC	KIF4A	0.252779	Tumor vs normal
121	ACC	CDC20	5.12916	Tumor vs normal
122	ACC	NUF2	2.8484	Tumor vs normal
123	ACC	BUB1	2.40907	Tumor vs normal
124	ACC	CCNA2	3.2708	Tumor vs normal
125	ACC	LMNB1	4.18522	Tumor vs normal
126	ACC	PTTG1	5.74856	Tumor vs normal
127	ACC	FSCN1	8.89025	Tumor vs normal
128	ACC	MELK	3.43683	Tumor vs normal
129	ACC	KIF11	4.05152	Tumor vs normal
130	ACC	CEP55	4.3454	Tumor vs normal
131	ACC	CDCA3	4.20158	Tumor vs normal
132	ACC	TROAP	4.39001	Tumor vs normal
133	ACC	CDKN3	3.7499	Tumor vs normal
134	ACC	CCNB2	3.61035	Tumor vs normal
135	ACC	CDT1	4.12058	Tumor vs normal
136	ACC	AURKB	3.28515	Tumor vs normal
137	ACC	BIRC5	3.60227	Tumor vs normal
138	ACC	UBE2C	6.4551	Tumor vs normal
139	ACC	CENPM	3.45192	Tumor vs normal
140	ACC	KIF4A	3.31341	Tumor vs normal
141	ACC	CDC20	2.12383	Tumor vs normal
142	ACC	NUF2	1.21164	Tumor vs normal
143	ACC	BUB1	1.7433	Tumor vs normal
144	ACC	CCNA2	2.73968	Tumor vs normal
145	ACC	LMNB1	3.53134	Tumor vs normal
146	ACC	PTTG1	3.939	Tumor vs normal
147	ACC	FSCN1	8.87976	Tumor vs normal
148	ACC	MELK	1.62513	Tumor vs normal
149	ACC	KIF11	2.05631	Tumor vs normal
150	ACC	CEP55	1.38587	Tumor vs normal
151	ACC	CDCA3	2.01803	Tumor vs normal
152	ACC	TROAP	1.3368	Tumor vs normal
153	ACC	CDKN3	2.0997	Tumor vs normal
154	ACC	CCNB2	1.76388	Tumor vs normal
155	ACC	CDT1	2.00076	Tumor vs normal
156	ACC	AURKB	1.1968	Tumor vs normal
157	ACC	BIRC5	2.64883	Tumor vs normal
158	ACC	UBE2C	3.39346	Tumor vs normal
159	ACC	CENPM	1.87429	Tumor vs normal
160	ACC	KIF4A	1.37896	Tumor vs normal
161	ACC	CDC20	4.69313	Tumor vs normal
162	ACC	NUF2	3.29793	Tumor vs normal
163	ACC	BUB1	2.68338	Tumor vs normal
164	ACC	CCNA2	4.3274	Tumor vs normal
165	ACC	LMNB1	3.65351	Tumor vs normal
166	ACC	PTTG1	5.75099	Tumor vs normal
167	ACC	FSCN1	8.29394	Tumor vs normal
168	ACC	MELK	4.2627	Tumor vs normal
169	ACC	KIF11	3.44528	Tumor vs normal
170	ACC	CEP55	3.05309	Tumor vs normal
171	ACC	CDCA3	3.51328	Tumor vs normal
172	ACC	TROAP	3.85388	Tumor vs normal
173	ACC	CDKN3	4.79642	Tumor vs normal
174	ACC	CCNB2	4.6182	Tumor vs normal
175	ACC	CDT1	5.36343	Tumor vs normal
176	ACC	AURKB	3.10908	Tumor vs normal
177	ACC	BIRC5	4.35979	Tumor vs normal
178	ACC	UBE2C	6.22916	Tumor vs normal
179	ACC	CENPM	3.8088	Tumor vs normal
180	ACC	KIF4A	3.2603	Tumor vs normal
181	ACC	CDC20	6.21429	Tumor vs normal
182	ACC	NUF2	3.48193	Tumor vs normal
183	ACC	BUB1	3.48394	Tumor vs normal
184	ACC	CCNA2	4.57049	Tumor vs normal
185	ACC	LMNB1	4.56351	Tumor vs normal
186	ACC	PTTG1	7.06368	Tumor vs normal
187	ACC	FSCN1	10.1136	Tumor vs normal
188	ACC	MELK	3.29119	Tumor vs normal
189	ACC	KIF11	3.62762	Tumor vs normal
190	ACC	CEP55	3.97539	Tumor vs normal
191	ACC	CDCA3	4.51548	Tumor vs normal
192	ACC	TROAP	4.01688	Tumor vs normal
193	ACC	CDKN3	5.46228	Tumor vs normal
194	ACC	CCNB2	5.61776	Tumor vs normal
195	ACC	CDT1	6.99053	Tumor vs normal
196	ACC	AURKB	4.38876	Tumor vs normal
197	ACC	BIRC5	5.7377	Tumor vs normal
198	ACC	UBE2C	7.79191	Tumor vs normal
199	ACC	CENPM	4.95635	Tumor vs normal
200	ACC	KIF4A	3.0277	Tumor vs normal
201	ACC	CDC20	5.44053	Tumor vs normal
202	ACC	NUF2	4.80817	Tumor vs normal
203	ACC	BUB1	4.20273	Tumor vs normal
204	ACC	CCNA2	5.18761	Tumor vs normal
205	ACC	LMNB1	4.87581	Tumor vs normal
206	ACC	PTTG1	7.02879	Tumor vs normal
207	ACC	FSCN1	8.98018	Tumor vs normal
208	ACC	MELK	3.66328	Tumor vs normal
209	ACC	KIF11	4.80047	Tumor vs normal
210	ACC	CEP55	4.91309	Tumor vs normal
211	ACC	CDCA3	4.93563	Tumor vs normal
212	ACC	TROAP	5.20482	Tumor vs normal
213	ACC	CDKN3	5.15348	Tumor vs normal
214	ACC	CCNB2	5.17395	Tumor vs normal
215	ACC	CDT1	7.60563	Tumor vs normal
216	ACC	AURKB	5.84907	Tumor vs normal
217	ACC	BIRC5	5.6536	Tumor vs normal
218	ACC	UBE2C	8.25369	Tumor vs normal
219	ACC	CENPM	5.25252	Tumor vs normal
220	ACC	KIF4A	3.85015	Tumor vs normal
221	ACC	CDC20	6.13725	Tumor vs normal
222	ACC	NUF2	5.72187	Tumor vs normal
223	ACC	BUB1	4.63334	Tumor vs normal
224	ACC	CCNA2	4.48771	Tumor vs normal
225	ACC	LMNB1	4.81951	Tumor vs normal
226	ACC	PTTG1	6.49782	Tumor vs normal
227	ACC	FSCN1	9.75566	Tumor vs normal
228	ACC	MELK	4.30641	Tumor vs normal
229	ACC	KIF11	5.01174	Tumor vs normal
230	ACC	CEP55	4.725	Tumor vs normal
231	ACC	CDCA3	3.8082	Tumor vs normal
232	ACC	TROAP	4.15962	Tumor vs normal
233	ACC	CDKN3	5.47618	Tumor vs normal
234	ACC	CCNB2	6.14767	Tumor vs normal
235	ACC	CDT1	5.99333	Tumor vs normal
236	ACC	AURKB	3.85617	Tumor vs normal
237	ACC	BIRC5	4.85055	Tumor vs normal
238	ACC	UBE2C	6.89792	Tumor vs normal
239	ACC	CENPM	4.87715	Tumor vs normal
240	ACC	KIF4A	4.24811	Tumor vs normal
241	ACC	CDC20	2.60521	Tumor vs normal
242	ACC	NUF2	1.5541	Tumor vs normal
243	ACC	BUB1	1.24318	Tumor vs normal
244	ACC	CCNA2	1.89049	Tumor vs normal
245	ACC	LMNB1	3.31862	Tumor vs normal
246	ACC	PTTG1	3.87656	Tumor vs normal
247	ACC	FSCN1	7.94329	Tumor vs normal
248	ACC	MELK	1.69131	Tumor vs normal
249	ACC	KIF11	1.85655	Tumor vs normal
250	ACC	CEP55	1.75442	Tumor vs normal
251	ACC	CDCA3	2.21639	Tumor vs normal
252	ACC	TROAP	1.94636	Tumor vs normal
253	ACC	CDKN3	2.9799	Tumor vs normal
254	ACC	CCNB2	2.19566	Tumor vs normal
255	ACC	CDT1	4.15048	Tumor vs normal
256	ACC	AURKB	1.36575	Tumor vs normal
257	ACC	BIRC5	2.20417	Tumor vs normal
258	ACC	UBE2C	3.62978	Tumor vs normal
259	ACC	CENPM	1.97845	Tumor vs normal
260	ACC	KIF4A	1.9182	Tumor vs normal
261	ACC	CDC20	1.6132	Tumor vs normal
262	ACC	NUF2	1.01121	Tumor vs normal
263	ACC	BUB1	0.785927	Tumor vs normal
264	ACC	CCNA2	1.4642	Tumor vs normal
265	ACC	LMNB1	2.22817	Tumor vs normal
266	ACC	PTTG1	4.44266	Tumor vs normal
267	ACC	FSCN1	4.79809	Tumor vs normal
268	ACC	MELK	1.39397	Tumor vs normal
269	ACC	KIF11	1.64455	Tumor vs normal
270	ACC	CEP55	1.19787	Tumor vs normal
271	ACC	CDCA3	0.542109	Tumor vs normal
272	ACC	TROAP	0.912956	Tumor vs normal
273	ACC	CDKN3	2.01071	Tumor vs normal
274	ACC	CCNB2	1.32481	Tumor vs normal
275	ACC	CDT1	2.20602	Tumor vs normal
276	ACC	AURKB	1.25502	Tumor vs normal
277	ACC	BIRC5	1.47503	Tumor vs normal
278	ACC	UBE2C	2.99652	Tumor vs normal
279	ACC	CENPM	1.2383	Tumor vs normal
280	ACC	KIF4A	1.05811	Tumor vs normal
281	ACC	CDC20	5.63684	Tumor vs normal
282	ACC	NUF2	4.31175	Tumor vs normal
283	ACC	BUB1	4.4623	Tumor vs normal
284	ACC	CCNA2	5.76654	Tumor vs normal
285	ACC	LMNB1	5.38894	Tumor vs normal
286	ACC	PTTG1	6.6424	Tumor vs normal
287	ACC	FSCN1	8.51735	Tumor vs normal
288	ACC	MELK	4.59154	Tumor vs normal
289	ACC	KIF11	5.07561	Tumor vs normal
290	ACC	CEP55	4.86964	Tumor vs normal
291	ACC	CDCA3	4.48644	Tumor vs normal
292	ACC	TROAP	5.04455	Tumor vs normal
293	ACC	CDKN3	5.39916	Tumor vs normal
294	ACC	CCNB2	5.21706	Tumor vs normal
295	ACC	CDT1	6.06966	Tumor vs normal
296	ACC	AURKB	4.58753	Tumor vs normal
297	ACC	BIRC5	4.9841	Tumor vs normal
298	ACC	UBE2C	7.30244	Tumor vs normal
299	ACC	CENPM	4.44534	Tumor vs normal
300	ACC	KIF4A	3.57408	Tumor vs normal
301	ACC	CDC20	6.34911	Tumor vs normal
302	ACC	NUF2	5.48694	Tumor vs normal
303	ACC	BUB1	4.04253	Tumor vs normal
304	ACC	CCNA2	5.16145	Tumor vs normal
305	ACC	LMNB1	5.86866	Tumor vs normal
306	ACC	PTTG1	7.24808	Tumor vs normal
307	ACC	FSCN1	8.25278	Tumor vs normal
308	ACC	MELK	5.07556	Tumor vs normal
309	ACC	KIF11	5.0122	Tumor vs normal
310	ACC	CEP55	6.02902	Tumor vs normal
311	ACC	CDCA3	3.57357	Tumor vs normal
312	ACC	TROAP	4.31351	Tumor vs normal
313	ACC	CDKN3	5.05222	Tumor vs normal
314	ACC	CCNB2	5.23612	Tumor vs normal
315	ACC	CDT1	6.04206	Tumor vs normal
316	ACC	AURKB	5.81099	Tumor vs normal
317	ACC	BIRC5	5.83833	Tumor vs normal
318	ACC	UBE2C	7.73644	Tumor vs normal
319	ACC	CENPM	5.09295	Tumor vs normal
320	ACC	KIF4A	3.97619	Tumor vs normal
321	ACC	CDC20	3.78152	Tumor vs normal
322	ACC	NUF2	2.78973	Tumor vs normal
323	ACC	BUB1	2.58564	Tumor vs normal
324	ACC	CCNA2	3.83083	Tumor vs normal
325	ACC	LMNB1	2.95773	Tumor vs normal
326	ACC	PTTG1	4.00802	Tumor vs normal
327	ACC	FSCN1	8.57051	Tumor vs normal
328	ACC	MELK	3.53798	Tumor vs normal
329	ACC	KIF11	2.91588	Tumor vs normal
330	ACC	CEP55	3.325	Tumor vs normal
331	ACC	CDCA3	2.864	Tumor vs normal
332	ACC	TROAP	2.70602	Tumor vs normal
333	ACC	CDKN3	3.4604	Tumor vs normal
334	ACC	CCNB2	3.12297	Tumor vs normal
335	ACC	CDT1	4.03783	Tumor vs normal
336	ACC	AURKB	2.41938	Tumor vs normal
337	ACC	BIRC5	3.44387	Tumor vs normal
338	ACC	UBE2C	5.51936	Tumor vs normal
339	ACC	CENPM	3.12869	Tumor vs normal
340	ACC	KIF4A	2.45183	Tumor vs normal
341	ACC	CDC20	4.10534	Tumor vs normal
342	ACC	NUF2	1.88233	Tumor vs normal
343	ACC	BUB1	1.88229	Tumor vs normal
344	ACC	CCNA2	3.39175	Tumor vs normal
345	ACC	LMNB1	3.1154	Tumor vs normal
346	ACC	PTTG1	5.21258	Tumor vs normal
347	ACC	FSCN1	7.26165	Tumor vs normal
348	ACC	MELK	2.61367	Tumor vs normal
349	ACC	KIF11	2.69877	Tumor vs normal
350	ACC	CEP55	2.91778	Tumor vs normal
351	ACC	CDCA3	2.81083	Tumor vs normal
352	ACC	TROAP	3.18945	Tumor vs normal
353	ACC	CDKN3	4.48463	Tumor vs normal
354	ACC	CCNB2	3.37044	Tumor vs normal
355	ACC	CDT1	3.93289	Tumor vs normal
356	ACC	AURKB	2.8508	Tumor vs normal
357	ACC	BIRC5	4.08873	Tumor vs normal
358	ACC	UBE2C	5.1432	Tumor vs normal
359	ACC	CENPM	3.91179	Tumor vs normal
360	ACC	KIF4A	2.31554	Tumor vs normal
361	ACC	CDC20	2.22182	Tumor vs normal
362	ACC	NUF2	1.45938	Tumor vs normal
363	ACC	BUB1	1.81803	Tumor vs normal
364	ACC	CCNA2	3.03949	Tumor vs normal
365	ACC	LMNB1	5.66587	Tumor vs normal
366	ACC	PTTG1	4.33795	Tumor vs normal
367	ACC	FSCN1	8.66458	Tumor vs normal
368	ACC	MELK	3.49063	Tumor vs normal
369	ACC	KIF11	3.69363	Tumor vs normal
370	ACC	CEP55	2.04348	Tumor vs normal
371	ACC	CDCA3	2.10296	Tumor vs normal
372	ACC	TROAP	1.78249	Tumor vs normal
373	ACC	CDKN3	3.68198	Tumor vs normal
374	ACC	CCNB2	2.38322	Tumor vs normal
375	ACC	CDT1	3.84663	Tumor vs normal
376	ACC	AURKB	1.51359	Tumor vs normal
377	ACC	BIRC5	1.8193	Tumor vs normal
378	ACC	UBE2C	3.49155	Tumor vs normal
379	ACC	CENPM	2.21126	Tumor vs normal
380	ACC	KIF4A	1.94392	Tumor vs normal
381	ACC	CDC20	5.07784	Tumor vs normal
382	ACC	NUF2	3.67376	Tumor vs normal
383	ACC	BUB1	2.84038	Tumor vs normal
384	ACC	CCNA2	3.9657	Tumor vs normal
385	ACC	LMNB1	5.39021	Tumor vs normal
386	ACC	PTTG1	6.22468	Tumor vs normal
387	ACC	FSCN1	8.94514	Tumor vs normal
388	ACC	MELK	5.08403	Tumor vs normal
389	ACC	KIF11	3.64305	Tumor vs normal
390	ACC	CEP55	3.52961	Tumor vs normal
391	ACC	CDCA3	4.21856	Tumor vs normal
392	ACC	TROAP	4.08734	Tumor vs normal
393	ACC	CDKN3	5.48374	Tumor vs normal
394	ACC	CCNB2	4.74122	Tumor vs normal
395	ACC	CDT1	5.85938	Tumor vs normal
396	ACC	AURKB	3.88428	Tumor vs normal
397	ACC	BIRC5	4.13599	Tumor vs normal
398	ACC	UBE2C	7.22911	Tumor vs normal
399	ACC	CENPM	5.32079	Tumor vs normal
400	ACC	KIF4A	3.78174	Tumor vs normal
401	ACC	CDC20	3.93104	Tumor vs normal
402	ACC	NUF2	2.88846	Tumor vs normal
403	ACC	BUB1	2.22268	Tumor vs normal
404	ACC	CCNA2	2.80618	Tumor vs normal
405	ACC	LMNB1	3.58585	Tumor vs normal
406	ACC	PTTG1	5.66935	Tumor vs normal
407	ACC	FSCN1	6.77459	Tumor vs normal
408	ACC	MELK	2.54937	Tumor vs normal
409	ACC	KIF11	2.64998	Tumor vs normal
410	ACC	CEP55	3.08879	Tumor vs normal
411	ACC	CDCA3	3.56563	Tumor vs normal
412	ACC	TROAP	3.43129	Tumor vs normal
413	ACC	CDKN3	3.21244	Tumor vs normal
414	ACC	CCNB2	2.42261	Tumor vs normal
415	ACC	CDT1	4.02184	Tumor vs normal
416	ACC	AURKB	2.71791	Tumor vs normal
417	ACC	BIRC5	3.20872	Tumor vs normal
418	ACC	UBE2C	6.6505	Tumor vs normal
419	ACC	CENPM	2.89997	Tumor vs normal
420	ACC	KIF4A	1.99016	Tumor vs normal
421	ACC	CDC20	0.799419	Tumor vs normal
422	ACC	NUF2	0.519341	Tumor vs normal
423	ACC	BUB1	0.406646	Tumor vs normal
424	ACC	CCNA2	0.764431	Tumor vs normal
425	ACC	LMNB1	0.842215	Tumor vs normal
426	ACC	PTTG1	2.21332	Tumor vs normal
427	ACC	FSCN1	4.12808	Tumor vs normal
428	ACC	MELK	0.305562	Tumor vs normal
429	ACC	KIF11	0.746743	Tumor vs normal
430	ACC	CEP55	0.435202	Tumor vs normal
431	ACC	CDCA3	0.492725	Tumor vs normal
432	ACC	TROAP	0.425782	Tumor vs normal
433	ACC	CDKN3	0.940806	Tumor vs normal
434	ACC	CCNB2	0.224534	Tumor vs normal
435	ACC	CDT1	1.0054	Tumor vs normal
436	ACC	AURKB	0.669843	Tumor vs normal
437	ACC	BIRC5	0.475604	Tumor vs normal
438	ACC	UBE2C	2.57109	Tumor vs normal
439	ACC	CENPM	0.873734	Tumor vs normal
440	ACC	KIF4A	0.468531	Tumor vs normal
441	ACC	CDC20	1.24781	Tumor vs normal
442	ACC	NUF2	0.814509	Tumor vs normal
443	ACC	BUB1	1.14652	Tumor vs normal
444	ACC	CCNA2	0.985865	Tumor vs normal
445	ACC	LMNB1	2.23211	Tumor vs normal
446	ACC	PTTG1	2.34324	Tumor vs normal
447	ACC	FSCN1	4.4757	Tumor vs normal
448	ACC	MELK	0.923035	Tumor vs normal
449	ACC	KIF11	1.45854	Tumor vs normal
450	ACC	CEP55	0.827819	Tumor vs normal
451	ACC	CDCA3	0.549817	Tumor vs normal
452	ACC	TROAP	0.522156	Tumor vs normal
453	ACC	CDKN3	1.35913	Tumor vs normal
454	ACC	CCNB2	0.630499	Tumor vs normal
455	ACC	CDT1	2.07104	Tumor vs normal
456	ACC	AURKB	0.657274	Tumor vs normal
457	ACC	BIRC5	0.900181	Tumor vs normal
458	ACC	UBE2C	1.81316	Tumor vs normal
459	ACC	CENPM	1.23567	Tumor vs normal
460	ACC	KIF4A	0.922578	Tumor vs normal
461	ACC	CDC20	3.43574	Tumor vs normal
462	ACC	NUF2	2.33488	Tumor vs normal
463	ACC	BUB1	2.16256	Tumor vs normal
464	ACC	CCNA2	2.4396	Tumor vs normal
465	ACC	LMNB1	3.57819	Tumor vs normal
466	ACC	PTTG1	4.75512	Tumor vs normal
467	ACC	FSCN1	5.51284	Tumor vs normal
468	ACC	MELK	2.35626	Tumor vs normal
469	ACC	KIF11	2.91144	Tumor vs normal
470	ACC	CEP55	3.18115	Tumor vs normal
471	ACC	CDCA3	2.70973	Tumor vs normal
472	ACC	TROAP	2.66478	Tumor vs normal
473	ACC	CDKN3	3.12304	Tumor vs normal
474	ACC	CCNB2	3.00578	Tumor vs normal
475	ACC	CDT1	3.81179	Tumor vs normal
476	ACC	AURKB	2.69191	Tumor vs normal
477	ACC	BIRC5	3.21782	Tumor vs normal
478	ACC	UBE2C	5.64081	Tumor vs normal
479	ACC	CENPM	4.02398	Tumor vs normal
480	ACC	KIF4A	2.77827	Tumor vs normal
481	ACC	CDC20	8.01708	Tumor vs normal
482	ACC	NUF2	4.98492	Tumor vs normal
483	ACC	BUB1	4.33065	Tumor vs normal
484	ACC	CCNA2	4.57415	Tumor vs normal
485	ACC	LMNB1	6.795	Tumor vs normal
486	ACC	PTTG1	7.80201	Tumor vs normal
487	ACC	FSCN1	8.31083	Tumor vs normal
488	ACC	MELK	5.75255	Tumor vs normal
489	ACC	KIF11	5.59646	Tumor vs normal
490	ACC	CEP55	6.16103	Tumor vs normal
491	ACC	CDCA3	4.7122	Tumor vs normal
492	ACC	TROAP	5.17153	Tumor vs normal
493	ACC	CDKN3	6.07423	Tumor vs normal
494	ACC	CCNB2	6.10933	Tumor vs normal
495	ACC	CDT1	6.28473	Tumor vs normal
496	ACC	AURKB	5.3175	Tumor vs normal
497	ACC	BIRC5	6.25411	Tumor vs normal
498	ACC	UBE2C	8.22311	Tumor vs normal
499	ACC	CENPM	6.04288	Tumor vs normal
500	ACC	KIF4A	4.75408	Tumor vs normal
501	ACC	CDC20	3.40911	Tumor vs normal
502	ACC	NUF2	1.44196	Tumor vs normal
503	ACC	BUB1	2.1044	Tumor vs normal
504	ACC	CCNA2	1.95099	Tumor vs normal
505	ACC	LMNB1	1.70814	Tumor vs normal
506	ACC	PTTG1	3.47743	Tumor vs normal
507	ACC	FSCN1	10.4323	Tumor vs normal
508	ACC	MELK	1.18021	Tumor vs normal
509	ACC	KIF11	2.30209	Tumor vs normal
510	ACC	CEP55	1.60706	Tumor vs normal
511	ACC	CDCA3	1.8182	Tumor vs normal
512	ACC	TROAP	1.18739	Tumor vs normal
513	ACC	CDKN3	2.43861	Tumor vs normal
514	ACC	CCNB2	2.55886	Tumor vs normal
515	ACC	CDT1	7.05575	Tumor vs normal
516	ACC	AURKB	2.12231	Tumor vs normal
517	ACC	BIRC5	2.47786	Tumor vs normal
518	ACC	UBE2C	4.5654	Tumor vs normal
519	ACC	CENPM	2.14923	Tumor vs normal
520	ACC	KIF4A	1.29837	Tumor vs normal
521	ACC	CDC20	5.74744	Tumor vs normal
522	ACC	NUF2	3.73425	Tumor vs normal
523	ACC	BUB1	4.07342	Tumor vs normal
524	ACC	CCNA2	4.78494	Tumor vs normal
525	ACC	LMNB1	4.0034	Tumor vs normal
526	ACC	PTTG1	6.15315	Tumor vs normal
527	ACC	FSCN1	8.14365	Tumor vs normal
528	ACC	MELK	3.0407	Tumor vs normal
529	ACC	KIF11	4.17238	Tumor vs normal
530	ACC	CEP55	4.32147	Tumor vs normal
531	ACC	CDCA3	4.32191	Tumor vs normal
532	ACC	TROAP	4.06299	Tumor vs normal
533	ACC	CDKN3	4.63414	Tumor vs normal
534	ACC	CCNB2	4.65038	Tumor vs normal
535	ACC	CDT1	6.03992	Tumor vs normal
536	ACC	AURKB	3.69357	Tumor vs normal
537	ACC	BIRC5	6.04294	Tumor vs normal
538	ACC	UBE2C	7.15033	Tumor vs normal
539	ACC	CENPM	3.66856	Tumor vs normal
540	ACC	KIF4A	3.39794	Tumor vs normal
541	ACC	CDC20	0.885731	Tumor vs normal
542	ACC	NUF2	0.674099	Tumor vs normal
543	ACC	BUB1	0.42975	Tumor vs normal
544	ACC	CCNA2	1.01828	Tumor vs normal
545	ACC	LMNB1	1.66161	Tumor vs normal
546	ACC	PTTG1	2.18536	Tumor vs normal
547	ACC	FSCN1	3.82801	Tumor vs normal
548	ACC	MELK	0.953749	Tumor vs normal
549	ACC	KIF11	1.31673	Tumor vs normal
550	ACC	CEP55	0.865919	Tumor vs normal
551	ACC	CDCA3	0.852478	Tumor vs normal
552	ACC	TROAP	0.389016	Tumor vs normal
553	ACC	CDKN3	1.18415	Tumor vs normal
554	ACC	CCNB2	0.570366	Tumor vs normal
555	ACC	CDT1	1.76188	Tumor vs normal
556	ACC	AURKB	0.61306	Tumor vs normal
557	ACC	BIRC5	0.806035	Tumor vs normal
558	ACC	UBE2C	2.45133	Tumor vs normal
559	ACC	CENPM	0.572696	Tumor vs normal
560	ACC	KIF4A	0.532068	Tumor vs normal
561	ACC	CDC20	2.65885	Tumor vs normal
562	ACC	NUF2	4.13267	Tumor vs normal
563	ACC	BUB1	2.72317	Tumor vs normal
564	ACC	CCNA2	2.88409	Tumor vs normal
565	ACC	LMNB1	3.09354	Tumor vs normal
566	ACC	PTTG1	4.18863	Tumor vs normal
567	ACC	FSCN1	7.64514	Tumor vs normal
568	ACC	MELK	2.69238	Tumor vs normal
569	ACC	KIF11	3.1924	Tumor vs normal
570	ACC	CEP55	3.1645	Tumor vs normal
571	ACC	CDCA3	2.36692	Tumor vs normal
572	ACC	TROAP	2.98342	Tumor vs normal
573	ACC	CDKN3	2.66878	Tumor vs normal
574	ACC	CCNB2	3.84431	Tumor vs normal
575	ACC	CDT1	3.56405	Tumor vs normal
576	ACC	AURKB	1.42798	Tumor vs normal
577	ACC	BIRC5	3.97317	Tumor vs normal
578	ACC	UBE2C	4.84559	Tumor vs normal
579	ACC	CENPM	2.24382	Tumor vs normal
580	ACC	KIF4A	1.79585	Tumor vs normal
581	ACC	CDC20	5.26293	Tumor vs normal
582	ACC	NUF2	3.56441	Tumor vs normal
583	ACC	BUB1	3.69718	Tumor vs normal
584	ACC	CCNA2	3.52708	Tumor vs normal
585	ACC	LMNB1	3.70611	Tumor vs normal
586	ACC	PTTG1	5.37286	Tumor vs normal
587	ACC	FSCN1	10.0282	Tumor vs normal
588	ACC	MELK	3.144	Tumor vs normal
589	ACC	KIF11	3.76425	Tumor vs normal
590	ACC	CEP55	4.34009	Tumor vs normal
591	ACC	CDCA3	3.78491	Tumor vs normal
592	ACC	TROAP	3.19402	Tumor vs normal
593	ACC	CDKN3	4.08724	Tumor vs normal
594	ACC	CCNB2	4.81207	Tumor vs normal
595	ACC	CDT1	5.51096	Tumor vs normal
596	ACC	AURKB	3.31236	Tumor vs normal
597	ACC	BIRC5	4.7461	Tumor vs normal
598	ACC	UBE2C	6.52514	Tumor vs normal
599	ACC	CENPM	4.6482	Tumor vs normal
600	ACC	KIF4A	2.31298	Tumor vs normal
601	ACC	CDC20	0.439889	Tumor vs normal
602	ACC	NUF2	0.245496	Tumor vs normal
603	ACC	BUB1	0.148999	Tumor vs normal
604	ACC	CCNA2	0.458907	Tumor vs normal
605	ACC	LMNB1	0.860367	Tumor vs normal
606	ACC	PTTG1	0.984845	Tumor vs normal
607	ACC	FSCN1	5.82114	Tumor vs normal
608	ACC	MELK	0.0848807	Tumor vs normal
609	ACC	KIF11	0.390227	Tumor vs normal
610	ACC	CEP55	0.215492	Tumor vs normal
611	ACC	CDCA3	1.46357	Tumor vs normal
612	ACC	TROAP	0.0775165	Tumor vs normal
613	ACC	CDKN3	0.307778	Tumor vs normal
614	ACC	CCNB2	0.294665	Tumor vs normal
615	ACC	CDT1	0.593115	Tumor vs normal
616	ACC	AURKB	0.152248	Tumor vs normal
617	ACC	BIRC5	0.325847	Tumor vs normal
618	ACC	UBE2C	1.09748	Tumor vs normal
619	ACC	CENPM	0.86378	Tumor vs normal
620	ACC	KIF4A	0.0859685	Tumor vs normal
621	ACC	CDC20	3.37926	Tumor vs normal
622	ACC	NUF2	2.12439	Tumor vs normal
623	ACC	BUB1	2.37671	Tumor vs normal
624	ACC	CCNA2	4.25019	Tumor vs normal
625	ACC	LMNB1	2.62698	Tumor vs normal
626	ACC	PTTG1	4.74013	Tumor vs normal
627	ACC	FSCN1	6.61723	Tumor vs normal
628	ACC	MELK	2.243	Tumor vs normal
629	ACC	KIF11	2.96329	Tumor vs normal
630	ACC	CEP55	2.64669	Tumor vs normal
631	ACC	CDCA3	2.50833	Tumor vs normal
632	ACC	TROAP	2.2006	Tumor vs normal
633	ACC	CDKN3	4.21117	Tumor vs normal
634	ACC	CCNB2	4.22699	Tumor vs normal
635	ACC	CDT1	3.26953	Tumor vs normal
636	ACC	AURKB	2.53234	Tumor vs normal
637	ACC	BIRC5	4.02164	Tumor vs normal
638	ACC	UBE2C	4.95674	Tumor vs normal
639	ACC	CENPM	3.27066	Tumor vs normal
640	ACC	KIF4A	2.85445	Tumor vs normal
641	ACC	CDC20	2.7252	Tumor vs normal
642	ACC	NUF2	1.52266	Tumor vs normal
643	ACC	BUB1	0.990955	Tumor vs normal
644	ACC	CCNA2	2.05693	Tumor vs normal
645	ACC	LMNB1	2.40158	Tumor vs normal
646	ACC	PTTG1	5.00032	Tumor vs normal
647	ACC	FSCN1	6.8627	Tumor vs normal
648	ACC	MELK	2.18295	Tumor vs normal
649	ACC	KIF11	2.11965	Tumor vs normal
650	ACC	CEP55	2.4268	Tumor vs normal
651	ACC	CDCA3	2.08212	Tumor vs normal
652	ACC	TROAP	2.28721	Tumor vs normal
653	ACC	CDKN3	2.7895	Tumor vs normal
654	ACC	CCNB2	1.75121	Tumor vs normal
655	ACC	CDT1	3.30228	Tumor vs normal
656	ACC	AURKB	1.55488	Tumor vs normal
657	ACC	BIRC5	2.39758	Tumor vs normal
658	ACC	UBE2C	4.81696	Tumor vs normal
659	ACC	CENPM	2.62536	Tumor vs normal
660	ACC	KIF4A	1.45481	Tumor vs normal
661	ACC	CDC20	5.60237	Tumor vs normal
662	ACC	NUF2	4.21178	Tumor vs normal
663	ACC	BUB1	3.93011	Tumor vs normal
664	ACC	CCNA2	6.25413	Tumor vs normal
665	ACC	LMNB1	5.3579	Tumor vs normal
666	ACC	PTTG1	6.79	Tumor vs normal
667	ACC	FSCN1	8.097	Tumor vs normal
668	ACC	MELK	5.79309	Tumor vs normal
669	ACC	KIF11	4.73801	Tumor vs normal
670	ACC	CEP55	4.97892	Tumor vs normal
671	ACC	CDCA3	3.93292	Tumor vs normal
672	ACC	TROAP	3.8211	Tumor vs normal
673	ACC	CDKN3	6.11931	Tumor vs normal
674	ACC	CCNB2	5.39367	Tumor vs normal
675	ACC	CDT1	5.69682	Tumor vs normal
676	ACC	AURKB	4.61458	Tumor vs normal
677	ACC	BIRC5	4.80377	Tumor vs normal
678	ACC	UBE2C	7.12159	Tumor vs normal
679	ACC	CENPM	4.16302	Tumor vs normal
680	ACC	KIF4A	4.46842	Tumor vs normal
681	ACC	CDC20	0.766553	Tumor vs normal
682	ACC	NUF2	0.699107	Tumor vs normal
683	ACC	BUB1	0.268554	Tumor vs normal
684	ACC	CCNA2	1.13934	Tumor vs normal
685	ACC	LMNB1	1.12909	Tumor vs normal
686	ACC	PTTG1	2.48342	Tumor vs normal
687	ACC	FSCN1	3.64473	Tumor vs normal
688	ACC	MELK	0.407516	Tumor vs normal
689	ACC	KIF11	0.856308	Tumor vs normal
690	ACC	CEP55	0.893285	Tumor vs normal
691	ACC	CDCA3	0.564817	Tumor vs normal
692	ACC	TROAP	0.660929	Tumor vs normal
693	ACC	CDKN3	1.12803	Tumor vs normal
694	ACC	CCNB2	0.610795	Tumor vs normal
695	ACC	CDT1	0.741402	Tumor vs normal
696	ACC	AURKB	0.462262	Tumor vs normal
697	ACC	BIRC5	0.80752	Tumor vs normal
698	ACC	UBE2C	2.44652	Tumor vs normal
699	ACC	CENPM	0.815657	Tumor vs normal
700	ACC	KIF4A	0.435735	Tumor vs normal
701	ACC	CDC20	1.43317	Tumor vs normal
702	ACC	NUF2	0.892508	Tumor vs normal
703	ACC	BUB1	0.80925	Tumor vs normal
704	ACC	CCNA2	1.63594	Tumor vs normal
705	ACC	LMNB1	2.66507	Tumor vs normal
706	ACC	PTTG1	2.70549	Tumor vs normal
707	ACC	FSCN1	7.52626	Tumor vs normal
708	ACC	MELK	2.18755	Tumor vs normal
709	ACC	KIF11	1.6116	Tumor vs normal
710	ACC	CEP55	1.17358	Tumor vs normal
711	ACC	CDCA3	1.3883	Tumor vs normal
712	ACC	TROAP	0.852239	Tumor vs normal
713	ACC	CDKN3	1.70084	Tumor vs normal
714	ACC	CCNB2	1.61108	Tumor vs normal
715	ACC	CDT1	2.33982	Tumor vs normal
716	ACC	AURKB	0.640899	Tumor vs normal
717	ACC	BIRC5	1.21599	Tumor vs normal
718	ACC	UBE2C	3.02473	Tumor vs normal
719	ACC	CENPM	1.44504	Tumor vs normal
720	ACC	KIF4A	0.678072	Tumor vs normal
721	ACC	CDC20	4.51908	Tumor vs normal
722	ACC	NUF2	3.80121	Tumor vs normal
723	ACC	BUB1	3.85997	Tumor vs normal
724	ACC	CCNA2	4.73598	Tumor vs normal
725	ACC	LMNB1	4.76014	Tumor vs normal
726	ACC	PTTG1	5.70461	Tumor vs normal
727	ACC	FSCN1	8.56882	Tumor vs normal
728	ACC	MELK	3.4321	Tumor vs normal
729	ACC	KIF11	4.37463	Tumor vs normal
730	ACC	CEP55	3.75796	Tumor vs normal
731	ACC	CDCA3	5.15114	Tumor vs normal
732	ACC	TROAP	3.75435	Tumor vs normal
733	ACC	CDKN3	5.0689	Tumor vs normal
734	ACC	CCNB2	5.12353	Tumor vs normal
735	ACC	CDT1	6.40489	Tumor vs normal
736	ACC	AURKB	4.33588	Tumor vs normal
737	ACC	BIRC5	4.38491	Tumor vs normal
738	ACC	UBE2C	6.98166	Tumor vs normal
739	ACC	CENPM	4.87636	Tumor vs normal
740	ACC	KIF4A	3.826	Tumor vs normal
741	ACC	CDC20	3.17461	Tumor vs normal
742	ACC	NUF2	2.54099	Tumor vs normal
743	ACC	BUB1	2.50952	Tumor vs normal
744	ACC	CCNA2	3.26745	Tumor vs normal
745	ACC	LMNB1	2.94817	Tumor vs normal
746	ACC	PTTG1	4.83116	Tumor vs normal
747	ACC	FSCN1	7.65711	Tumor vs normal
748	ACC	MELK	2.30827	Tumor vs normal
749	ACC	KIF11	2.54738	Tumor vs normal
750	ACC	CEP55	2.86886	Tumor vs normal
751	ACC	CDCA3	2.11143	Tumor vs normal
752	ACC	TROAP	2.54174	Tumor vs normal
753	ACC	CDKN3	3.51607	Tumor vs normal
754	ACC	CCNB2	3.61491	Tumor vs normal
755	ACC	CDT1	2.7955	Tumor vs normal
756	ACC	AURKB	3.27916	Tumor vs normal
757	ACC	BIRC5	3.1558	Tumor vs normal
758	ACC	UBE2C	5.34231	Tumor vs normal
759	ACC	CENPM	3.25181	Tumor vs normal
760	ACC	KIF4A	1.78308	Tumor vs normal
761	ACC	CDC20	3.62712	Tumor vs normal
762	ACC	NUF2	2.42661	Tumor vs normal
763	ACC	BUB1	1.74691	Tumor vs normal
764	ACC	CCNA2	3.78858	Tumor vs normal
765	ACC	LMNB1	3.69975	Tumor vs normal
766	ACC	PTTG1	5.1924	Tumor vs normal
767	ACC	FSCN1	3.45207	Tumor vs normal
768	ACC	MELK	2.99798	Tumor vs normal
769	ACC	KIF11	3.2142	Tumor vs normal
770	ACC	CEP55	2.67209	Tumor vs normal
771	ACC	CDCA3	3.04422	Tumor vs normal
772	ACC	TROAP	3.41662	Tumor vs normal
773	ACC	CDKN3	3.13463	Tumor vs normal
774	ACC	CCNB2	2.99333	Tumor vs normal
775	ACC	CDT1	3.42824	Tumor vs normal
776	ACC	AURKB	3.40969	Tumor vs normal
777	ACC	BIRC5	3.66672	Tumor vs normal
778	ACC	UBE2C	6.01314	Tumor vs normal
779	ACC	CENPM	2.89276	Tumor vs normal
780	ACC	KIF4A	2.39758	Tumor vs normal
781	ACC	CDC20	3.07569	Tumor vs normal
782	ACC	NUF2	1.54804	Tumor vs normal
783	ACC	BUB1	2.04145	Tumor vs normal
784	ACC	CCNA2	3.19275	Tumor vs normal
785	ACC	LMNB1	3.00545	Tumor vs normal
786	ACC	PTTG1	5.06559	Tumor vs normal
787	ACC	FSCN1	7.06713	Tumor vs normal
788	ACC	MELK	1.66594	Tumor vs normal
789	ACC	KIF11	2.1357	Tumor vs normal
790	ACC	CEP55	1.87366	Tumor vs normal
791	ACC	CDCA3	2.26333	Tumor vs normal
792	ACC	TROAP	2.27193	Tumor vs normal
793	ACC	CDKN3	3.48272	Tumor vs normal
794	ACC	CCNB2	2.7831	Tumor vs normal
795	ACC	CDT1	1.74902	Tumor vs normal
796	ACC	AURKB	1.47238	Tumor vs normal
797	ACC	BIRC5	2.26481	Tumor vs normal
798	ACC	UBE2C	4.83288	Tumor vs normal
799	ACC	CENPM	1.29355	Tumor vs normal
800	ACC	KIF4A	1.79618	Tumor vs normal
801	ACC	CDC20	1.04005	Tumor vs normal
802	ACC	NUF2	0.586885	Tumor vs normal
803	ACC	BUB1	0.571337	Tumor vs normal
804	ACC	CCNA2	1.21369	Tumor vs normal
805	ACC	LMNB1	1.88131	Tumor vs normal
806	ACC	PTTG1	3.19623	Tumor vs normal
807	ACC	FSCN1	4.18474	Tumor vs normal
808	ACC	MELK	0.702835	Tumor vs normal
809	ACC	KIF11	1.02404	Tumor vs normal
810	ACC	CEP55	0.891186	Tumor vs normal
811	ACC	CDCA3	0.679964	Tumor vs normal
812	ACC	TROAP	0.635336	Tumor vs normal
813	ACC	CDKN3	1.19768	Tumor vs normal
814	ACC	CCNB2	0.843743	Tumor vs normal
815	ACC	CDT1	1.81307	Tumor vs normal
816	ACC	AURKB	0.690283	Tumor vs normal
817	ACC	BIRC5	0.698307	Tumor vs normal
818	ACC	UBE2C	2.77248	Tumor vs normal
819	ACC	CENPM	1.0754	Tumor vs normal
820	ACC	KIF4A	0.603502	Tumor vs normal
821	ACC	CDC20	1.19169	Tumor vs normal
822	ACC	NUF2	1.03189	Tumor vs normal
823	ACC	BUB1	0.796182	Tumor vs normal
824	ACC	CCNA2	1.10158	Tumor vs normal
825	ACC	LMNB1	1.59039	Tumor vs normal
826	ACC	PTTG1	2.00173	Tumor vs normal
827	ACC	FSCN1	5.05769	Tumor vs normal
828	ACC	MELK	0.53067	Tumor vs normal
829	ACC	KIF11	1.19981	Tumor vs normal
830	ACC	CEP55	0.75446	Tumor vs normal
831	ACC	CDCA3	0.964657	Tumor vs normal
832	ACC	TROAP	0.545474	Tumor vs normal
833	ACC	CDKN3	0.992406	Tumor vs normal
834	ACC	CCNB2	0.679154	Tumor vs normal
835	ACC	CDT1	1.64196	Tumor vs normal
836	ACC	AURKB	0.736821	Tumor vs normal
837	ACC	BIRC5	0.612683	Tumor vs normal
838	ACC	UBE2C	1.97067	Tumor vs normal
839	ACC	CENPM	1.36104	Tumor vs normal
840	ACC	KIF4A	0.46425	Tumor vs normal
841	ACC	CDC20	5.86968	Tumor vs normal
842	ACC	NUF2	5.28725	Tumor vs normal
843	ACC	BUB1	5.20606	Tumor vs normal
844	ACC	CCNA2	6.36178	Tumor vs normal
845	ACC	LMNB1	5.92747	Tumor vs normal
846	ACC	PTTG1	7.16588	Tumor vs normal
847	ACC	FSCN1	9.08564	Tumor vs normal
848	ACC	MELK	4.96571	Tumor vs normal
849	ACC	KIF11	6.05267	Tumor vs normal
850	ACC	CEP55	6.57608	Tumor vs normal
851	ACC	CDCA3	5.29843	Tumor vs normal
852	ACC	TROAP	4.95874	Tumor vs normal
853	ACC	CDKN3	6.01969	Tumor vs normal
854	ACC	CCNB2	5.8203	Tumor vs normal
855	ACC	CDT1	6.23229	Tumor vs normal
856	ACC	AURKB	5.28622	Tumor vs normal
857	ACC	BIRC5	6.47006	Tumor vs normal
858	ACC	UBE2C	7.76751	Tumor vs normal
859	ACC	CENPM	5.77574	Tumor vs normal
860	ACC	KIF4A	4.43182	Tumor vs normal
861	ACC	CDC20	3.21633	Tumor vs normal
862	ACC	NUF2	3.44396	Tumor vs normal
863	ACC	BUB1	2.58407	Tumor vs normal
864	ACC	CCNA2	3.20264	Tumor vs normal
865	ACC	LMNB1	3.39477	Tumor vs normal
866	ACC	PTTG1	4.64701	Tumor vs normal
867	ACC	FSCN1	5.2264	Tumor vs normal
868	ACC	MELK	3.22532	Tumor vs normal
869	ACC	KIF11	2.90908	Tumor vs normal
870	ACC	CEP55	3.38315	Tumor vs normal
871	ACC	CDCA3	2.70392	Tumor vs normal
872	ACC	TROAP	3.65282	Tumor vs normal
873	ACC	CDKN3	3.63018	Tumor vs normal
874	ACC	CCNB2	2.92229	Tumor vs normal
875	ACC	CDT1	5.77801	Tumor vs normal
876	ACC	AURKB	3.08979	Tumor vs normal
877	ACC	BIRC5	3.62408	Tumor vs normal
878	ACC	UBE2C	6.29586	Tumor vs normal
879	ACC	CENPM	3.42059	Tumor vs normal
880	ACC	KIF4A	2.81071	Tumor vs normal
881	ACC	CDC20	3.25887	Tumor vs normal
882	ACC	NUF2	2.5757	Tumor vs normal
883	ACC	BUB1	2.8737	Tumor vs normal
884	ACC	CCNA2	2.9143	Tumor vs normal
885	ACC	LMNB1	3.47672	Tumor vs normal
886	ACC	PTTG1	3.75347	Tumor vs normal
887	ACC	FSCN1	9.37367	Tumor vs normal
888	ACC	MELK	1.78731	Tumor vs normal
889	ACC	KIF11	3.58836	Tumor vs normal
890	ACC	CEP55	2.08349	Tumor vs normal
891	ACC	CDCA3	2.36376	Tumor vs normal
892	ACC	TROAP	2.12413	Tumor vs normal
893	ACC	CDKN3	2.23312	Tumor vs normal
894	ACC	CCNB2	3.27462	Tumor vs normal
895	ACC	CDT1	4.65288	Tumor vs normal
896	ACC	AURKB	1.81848	Tumor vs normal
897	ACC	BIRC5	2.66544	Tumor vs normal
898	ACC	UBE2C	5.1305	Tumor vs normal
899	ACC	CENPM	2.59235	Tumor vs normal
900	ACC	KIF4A	1.79311	Tumor vs normal
901	ACC	CDC20	2.80317	Tumor vs normal
902	ACC	NUF2	1.99845	Tumor vs normal
903	ACC	BUB1	1.89177	Tumor vs normal
904	ACC	CCNA2	3.19	Tumor vs normal
905	ACC	LMNB1	3.48034	Tumor vs normal
906	ACC	PTTG1	4.26	Tumor vs normal
907	ACC	FSCN1	6.96539	Tumor vs normal
908	ACC	MELK	2.70188	Tumor vs normal
909	ACC	KIF11	2.82544	Tumor vs normal
910	ACC	CEP55	2.34625	Tumor vs normal
911	ACC	CDCA3	2.17377	Tumor vs normal
912	ACC	TROAP	2.01121	Tumor vs normal
913	ACC	CDKN3	2.65237	Tumor vs normal
914	ACC	CCNB2	2.90479	Tumor vs normal
915	ACC	CDT1	3.74951	Tumor vs normal
916	ACC	AURKB	3.01378	Tumor vs normal
917	ACC	BIRC5	3.7129	Tumor vs normal
918	ACC	UBE2C	5.25183	Tumor vs normal
919	ACC	CENPM	3.42134	Tumor vs normal
920	ACC	KIF4A	2.338	Tumor vs normal
921	ACC	CDC20	1.12618	Tumor vs normal
922	ACC	NUF2	0.684101	Tumor vs normal
923	ACC	BUB1	0.867343	Tumor vs normal
924	ACC	CCNA2	1.25005	Tumor vs normal
925	ACC	LMNB1	1.0115	Tumor vs normal
926	ACC	PTTG1	2.15144	Tumor vs normal
927	ACC	FSCN1	5.68639	Tumor vs normal
928	ACC	MELK	0.982145	Tumor vs normal
929	ACC	KIF11	1.43643	Tumor vs normal
930	ACC	CEP55	0.880646	Tumor vs normal
931	ACC	CDCA3	1.10749	Tumor vs normal
932	ACC	TROAP	0.515914	Tumor vs normal
933	ACC	CDKN3	1.91743	Tumor vs normal
934	ACC	CCNB2	0.939076	Tumor vs normal
935	ACC	CDT1	1.97122	Tumor vs normal
936	ACC	AURKB	0.583423	Tumor vs normal
937	ACC	BIRC5	1.12691	Tumor vs normal
938	ACC	UBE2C	1.67374	Tumor vs normal
939	ACC	CENPM	1.48743	Tumor vs normal
940	ACC	KIF4A	0.70186	Tumor vs normal
941	ACC	CDC20	2.83879	Tumor vs normal
942	ACC	NUF2	2.14444	Tumor vs normal
943	ACC	BUB1	1.91609	Tumor vs normal
944	ACC	CCNA2	3.78348	Tumor vs normal
945	ACC	LMNB1	3.09753	Tumor vs normal
946	ACC	PTTG1	4.15041	Tumor vs normal
947	ACC	FSCN1	4.07321	Tumor vs normal
948	ACC	MELK	1.77155	Tumor vs normal
949	ACC	KIF11	2.80703	Tumor vs normal
950	ACC	CEP55	2.24629	Tumor vs normal
951	ACC	CDCA3	2.25963	Tumor vs normal
952	ACC	TROAP	2.31542	Tumor vs normal
953	ACC	CDKN3	3.0285	Tumor vs normal
954	ACC	CCNB2	2.43058	Tumor vs normal
955	ACC	CDT1	3.87285	Tumor vs normal
956	ACC	AURKB	1.99465	Tumor vs normal
957	ACC	BIRC5	3.13478	Tumor vs normal
958	ACC	UBE2C	5.25341	Tumor vs normal
959	ACC	CENPM	2.95237	Tumor vs normal
960	ACC	KIF4A	2.4368	Tumor vs normal
961	ACC	CDC20	2.14555	Tumor vs normal
962	ACC	NUF2	1.42056	Tumor vs normal
963	ACC	BUB1	1.59794	Tumor vs normal
964	ACC	CCNA2	1.9867	Tumor vs normal
965	ACC	LMNB1	4.91438	Tumor vs normal
966	ACC	PTTG1	3.22364	Tumor vs normal
967	ACC	FSCN1	8.27825	Tumor vs normal
968	ACC	MELK	2.31531	Tumor vs normal
969	ACC	KIF11	3.29682	Tumor vs normal
970	ACC	CEP55	1.18606	Tumor vs normal
971	ACC	CDCA3	1.57396	Tumor vs normal
972	ACC	TROAP	1.00999	Tumor vs normal
973	ACC	CDKN3	2.59679	Tumor vs normal
974	ACC	CCNB2	2.19292	Tumor vs normal
975	ACC	CDT1	3.09721	Tumor vs normal
976	ACC	AURKB	1.29484	Tumor vs normal
977	ACC	BIRC5	1.70748	Tumor vs normal
978	ACC	UBE2C	2.81555	Tumor vs normal
979	ACC	CENPM	1.73405	Tumor vs normal
980	ACC	KIF4A	1.14104	Tumor vs normal
981	ACC	CDC20	1.73387	Tumor vs normal
982	ACC	NUF2	1.27435	Tumor vs normal
983	ACC	BUB1	1.44763	Tumor vs normal
984	ACC	CCNA2	1.90739	Tumor vs normal
985	ACC	LMNB1	2.93815	Tumor vs normal
986	ACC	PTTG1	2.91014	Tumor vs normal
987	ACC	FSCN1	5.21371	Tumor vs normal
988	ACC	MELK	1.34784	Tumor vs normal
989	ACC	KIF11	2.11493	Tumor vs normal
990	ACC	CEP55	1.59636	Tumor vs normal
991	ACC	CDCA3	0.956651	Tumor vs normal
992	ACC	TROAP	1.08093	Tumor vs normal
993	ACC	CDKN3	1.7455	Tumor vs normal
994	ACC	CCNB2	1.55036	Tumor vs normal
995	ACC	CDT1	2.80744	Tumor vs normal
996	ACC	AURKB	0.943959	Tumor vs normal
997	ACC	BIRC5	1.50599	Tumor vs normal
998	ACC	UBE2C	3.7277	Tumor vs normal
999	ACC	CENPM	2.15248	Tumor vs normal
1000	ACC	KIF4A	1.58861	Tumor vs normal
1001	ACC	CDC20	3.81277	Tumor vs normal
1002	ACC	NUF2	2.53015	Tumor vs normal
1003	ACC	BUB1	2.62354	Tumor vs normal
1004	ACC	CCNA2	3.30629	Tumor vs normal
1005	ACC	LMNB1	3.40718	Tumor vs normal
1006	ACC	PTTG1	5.74755	Tumor vs normal
1007	ACC	FSCN1	7.21696	Tumor vs normal
1008	ACC	MELK	2.54077	Tumor vs normal
1009	ACC	KIF11	3.33515	Tumor vs normal
1010	ACC	CEP55	2.82847	Tumor vs normal
1011	ACC	CDCA3	2.85404	Tumor vs normal
1012	ACC	TROAP	3.00398	Tumor vs normal
1013	ACC	CDKN3	3.72541	Tumor vs normal
1014	ACC	CCNB2	3.47821	Tumor vs normal
1015	ACC	CDT1	4.18133	Tumor vs normal
1016	ACC	AURKB	2.77049	Tumor vs normal
1017	ACC	BIRC5	3.43267	Tumor vs normal
1018	ACC	UBE2C	5.94084	Tumor vs normal
1019	ACC	CENPM	2.69211	Tumor vs normal
1020	ACC	KIF4A	2.55716	Tumor vs normal
1021	ACC	CDC20	3.43103	Tumor vs normal
1022	ACC	NUF2	2.18793	Tumor vs normal
1023	ACC	BUB1	2.51253	Tumor vs normal
1024	ACC	CCNA2	3.11906	Tumor vs normal
1025	ACC	LMNB1	4.10714	Tumor vs normal
1026	ACC	PTTG1	4.66669	Tumor vs normal
1027	ACC	FSCN1	4.74478	Tumor vs normal
1028	ACC	MELK	2.98225	Tumor vs normal
1029	ACC	KIF11	3.59272	Tumor vs normal
1030	ACC	CEP55	3.28012	Tumor vs normal
1031	ACC	CDCA3	2.2618	Tumor vs normal
1032	ACC	TROAP	2.84032	Tumor vs normal
1033	ACC	CDKN3	2.88082	Tumor vs normal
1034	ACC	CCNB2	2.99201	Tumor vs normal
1035	ACC	CDT1	4.21136	Tumor vs normal
1036	ACC	AURKB	2.35955	Tumor vs normal
1037	ACC	BIRC5	3.33912	Tumor vs normal
1038	ACC	UBE2C	5.40075	Tumor vs normal
1039	ACC	CENPM	3.30561	Tumor vs normal
1040	ACC	KIF4A	3.08246	Tumor vs normal
1041	ACC	CDC20	6.17817	Tumor vs normal
1042	ACC	NUF2	3.99066	Tumor vs normal
1043	ACC	BUB1	3.15942	Tumor vs normal
1044	ACC	CCNA2	4.47876	Tumor vs normal
1045	ACC	LMNB1	4.89939	Tumor vs normal
1046	ACC	PTTG1	6.09593	Tumor vs normal
1047	ACC	FSCN1	7.31283	Tumor vs normal
1048	ACC	MELK	3.93733	Tumor vs normal
1049	ACC	KIF11	3.98962	Tumor vs normal
1050	ACC	CEP55	4.29556	Tumor vs normal
1051	ACC	CDCA3	3.3669	Tumor vs normal
1052	ACC	TROAP	4.0176	Tumor vs normal
1053	ACC	CDKN3	4.19913	Tumor vs normal
1054	ACC	CCNB2	4.87165	Tumor vs normal
1055	ACC	CDT1	5.33774	Tumor vs normal
1056	ACC	AURKB	5.57017	Tumor vs normal
1057	ACC	BIRC5	5.87061	Tumor vs normal
1058	ACC	UBE2C	6.84383	Tumor vs normal
1059	ACC	CENPM	4.52859	Tumor vs normal
1060	ACC	KIF4A	3.94589	Tumor vs normal
1061	ACC	CDC20	5.1303	Tumor vs normal
1062	ACC	NUF2	4.19161	Tumor vs normal
1063	ACC	BUB1	3.9281	Tumor vs normal
1064	ACC	CCNA2	5.00654	Tumor vs normal
1065	ACC	LMNB1	5.01568	Tumor vs normal
1066	ACC	PTTG1	5.77914	Tumor vs normal
1067	ACC	FSCN1	9.50951	Tumor vs normal
1068	ACC	MELK	4.06707	Tumor vs normal
1069	ACC	KIF11	4.40769	Tumor vs normal
1070	ACC	CEP55	3.94109	Tumor vs normal
1071	ACC	CDCA3	4.17444	Tumor vs normal
1072	ACC	TROAP	5.23476	Tumor vs normal
1073	ACC	CDKN3	4.71752	Tumor vs normal
1074	ACC	CCNB2	6.29444	Tumor vs normal
1075	ACC	CDT1	5.33768	Tumor vs normal
1076	ACC	AURKB	3.53583	Tumor vs normal
1077	ACC	BIRC5	5.82841	Tumor vs normal
1078	ACC	UBE2C	6.88148	Tumor vs normal
1079	ACC	CENPM	4.27255	Tumor vs normal
1080	ACC	KIF4A	4.40984	Tumor vs normal
1081	ACC	CDC20	4.82107	Tumor vs normal
1082	ACC	NUF2	2.86372	Tumor vs normal
1083	ACC	BUB1	2.22922	Tumor vs normal
1084	ACC	CCNA2	3.14727	Tumor vs normal
1085	ACC	LMNB1	3.27338	Tumor vs normal
1086	ACC	PTTG1	4.91682	Tumor vs normal
1087	ACC	FSCN1	8.13917	Tumor vs normal
1088	ACC	MELK	3.20217	Tumor vs normal
1089	ACC	KIF11	3.02898	Tumor vs normal
1090	ACC	CEP55	2.8611	Tumor vs normal
1091	ACC	CDCA3	3.8148	Tumor vs normal
1092	ACC	TROAP	3.91226	Tumor vs normal
1093	ACC	CDKN3	3.88284	Tumor vs normal
1094	ACC	CCNB2	2.72332	Tumor vs normal
1095	ACC	CDT1	4.11544	Tumor vs normal
1096	ACC	AURKB	3.21118	Tumor vs normal
1097	ACC	BIRC5	3.87969	Tumor vs normal
1098	ACC	UBE2C	6.23329	Tumor vs normal
1099	ACC	CENPM	3.87742	Tumor vs normal
1100	ACC	KIF4A	2.74466	Tumor vs normal
1101	ACC	CDC20	1.53386	Tumor vs normal
1102	ACC	NUF2	1.20358	Tumor vs normal
1103	ACC	BUB1	1.14939	Tumor vs normal
1104	ACC	CCNA2	1.7173	Tumor vs normal
1105	ACC	LMNB1	1.85216	Tumor vs normal
1106	ACC	PTTG1	3.4206	Tumor vs normal
1107	ACC	FSCN1	4.74218	Tumor vs normal
1108	ACC	MELK	0.964731	Tumor vs normal
1109	ACC	KIF11	1.25393	Tumor vs normal
1110	ACC	CEP55	1.38576	Tumor vs normal
1111	ACC	CDCA3	1.49416	Tumor vs normal
1112	ACC	TROAP	1.57594	Tumor vs normal
1113	ACC	CDKN3	1.74765	Tumor vs normal
1114	ACC	CCNB2	1.28783	Tumor vs normal
1115	ACC	CDT1	2.17932	Tumor vs normal
1116	ACC	AURKB	1.02496	Tumor vs normal
1117	ACC	BIRC5	1.73864	Tumor vs normal
1118	ACC	UBE2C	4.10026	Tumor vs normal
1119	ACC	CENPM	2.10387	Tumor vs normal
1120	ACC	KIF4A	0.977683	Tumor vs normal
1121	ACC	CDC20	3.26287	Tumor vs normal
1122	ACC	NUF2	1.80764	Tumor vs normal
1123	ACC	BUB1	1.18808	Tumor vs normal
1124	ACC	CCNA2	2.34221	Tumor vs normal
1125	ACC	LMNB1	3.74959	Tumor vs normal
1126	ACC	PTTG1	3.49926	Tumor vs normal
1127	ACC	FSCN1	6.86514	Tumor vs normal
1128	ACC	MELK	1.68068	Tumor vs normal
1129	ACC	KIF11	2.24699	Tumor vs normal
1130	ACC	CEP55	2.58585	Tumor vs normal
1131	ACC	CDCA3	1.64242	Tumor vs normal
1132	ACC	TROAP	1.71563	Tumor vs normal
1133	ACC	CDKN3	2.32524	Tumor vs normal
1134	ACC	CCNB2	2.37562	Tumor vs normal
1135	ACC	CDT1	2.6638	Tumor vs normal
1136	ACC	AURKB	2.86057	Tumor vs normal
1137	ACC	BIRC5	3.04098	Tumor vs normal
1138	ACC	UBE2C	4.12754	Tumor vs normal
1139	ACC	CENPM	2.5664	Tumor vs normal
1140	ACC	KIF4A	1.65182	Tumor vs normal
1141	ACC	CDC20	2.61417	Tumor vs normal
1142	ACC	NUF2	1.89945	Tumor vs normal
1143	ACC	BUB1	1.67708	Tumor vs normal
1144	ACC	CCNA2	2.69884	Tumor vs normal
1145	ACC	LMNB1	3.46543	Tumor vs normal
1146	ACC	PTTG1	4.01026	Tumor vs normal
1147	ACC	FSCN1	8.87637	Tumor vs normal
1148	ACC	MELK	1.39166	Tumor vs normal
1149	ACC	KIF11	2.30976	Tumor vs normal
1150	ACC	CEP55	2.66826	Tumor vs normal
1151	ACC	CDCA3	2.74719	Tumor vs normal
1152	ACC	TROAP	1.88448	Tumor vs normal
1153	ACC	CDKN3	3.0797	Tumor vs normal
1154	ACC	CCNB2	3.13662	Tumor vs normal
1155	ACC	CDT1	4.63191	Tumor vs normal
1156	ACC	AURKB	2.55476	Tumor vs normal
1157	ACC	BIRC5	2.37239	Tumor vs normal
1158	ACC	UBE2C	4.43775	Tumor vs normal
1159	ACC	CENPM	2.82432	Tumor vs normal
1160	ACC	KIF4A	1.83758	Tumor vs normal
1161	ACC	CDC20	2.50812	Tumor vs normal
1162	ACC	NUF2	1.51177	Tumor vs normal
1163	ACC	BUB1	1.67297	Tumor vs normal
1164	ACC	CCNA2	3.5011	Tumor vs normal
1165	ACC	LMNB1	2.85864	Tumor vs normal
1166	ACC	PTTG1	4.00987	Tumor vs normal
1167	ACC	FSCN1	9.20049	Tumor vs normal
1168	ACC	MELK	2.2455	Tumor vs normal
1169	ACC	KIF11	3.33688	Tumor vs normal
1170	ACC	CEP55	2.41916	Tumor vs normal
1171	ACC	CDCA3	2.06457	Tumor vs normal
1172	ACC	TROAP	2.25752	Tumor vs normal
1173	ACC	CDKN3	3.65189	Tumor vs normal
1174	ACC	CCNB2	3.31153	Tumor vs normal
1175	ACC	CDT1	2.61247	Tumor vs normal
1176	ACC	AURKB	1.7557	Tumor vs normal
1177	ACC	BIRC5	2.33745	Tumor vs normal
1178	ACC	UBE2C	4.56719	Tumor vs normal
1179	ACC	CENPM	1.78952	Tumor vs normal
1180	ACC	KIF4A	2.17709	Tumor vs normal
1181	ACC	CDC20	1.63096	Tumor vs normal
1182	ACC	NUF2	0.676448	Tumor vs normal
1183	ACC	BUB1	0.936063	Tumor vs normal
1184	ACC	CCNA2	1.60303	Tumor vs normal
1185	ACC	LMNB1	1.8673	Tumor vs normal
1186	ACC	PTTG1	2.37103	Tumor vs normal
1187	ACC	FSCN1	5.47771	Tumor vs normal
1188	ACC	MELK	0.997401	Tumor vs normal
1189	ACC	KIF11	1.78149	Tumor vs normal
1190	ACC	CEP55	1.12055	Tumor vs normal
1191	ACC	CDCA3	0.58602	Tumor vs normal
1192	ACC	TROAP	0.797428	Tumor vs normal
1193	ACC	CDKN3	1.20802	Tumor vs normal
1194	ACC	CCNB2	0.883699	Tumor vs normal
1195	ACC	CDT1	2.69109	Tumor vs normal
1196	ACC	AURKB	0.753861	Tumor vs normal
1197	ACC	BIRC5	1.08161	Tumor vs normal
1198	ACC	UBE2C	2.53199	Tumor vs normal
1199	ACC	CENPM	1.17754	Tumor vs normal
1200	ACC	KIF4A	1.24031	Tumor vs normal
1201	ACC	CDC20	1.29243	Tumor vs normal
1202	ACC	NUF2	1.03379	Tumor vs normal
1203	ACC	BUB1	1.11736	Tumor vs normal
1204	ACC	CCNA2	2.41273	Tumor vs normal
1205	ACC	LMNB1	2.28152	Tumor vs normal
1206	ACC	PTTG1	2.82236	Tumor vs normal
1207	ACC	FSCN1	6.87758	Tumor vs normal
1208	ACC	MELK	2.29898	Tumor vs normal
1209	ACC	KIF11	2.92915	Tumor vs normal
1210	ACC	CEP55	1.64307	Tumor vs normal
1211	ACC	CDCA3	1.54453	Tumor vs normal
1212	ACC	TROAP	1.00137	Tumor vs normal
1213	ACC	CDKN3	2.20041	Tumor vs normal
1214	ACC	CCNB2	1.90231	Tumor vs normal
1215	ACC	CDT1	2.7272	Tumor vs normal
1216	ACC	AURKB	0.796265	Tumor vs normal
1217	ACC	BIRC5	1.27107	Tumor vs normal
1218	ACC	UBE2C	2.46864	Tumor vs normal
1219	ACC	CENPM	1.41484	Tumor vs normal
1220	ACC	KIF4A	1.1396	Tumor vs normal
1221	ACC	CDC20	3.46399	Tumor vs normal
1222	ACC	NUF2	2.07963	Tumor vs normal
1223	ACC	BUB1	3.00412	Tumor vs normal
1224	ACC	CCNA2	4.39877	Tumor vs normal
1225	ACC	LMNB1	3.92041	Tumor vs normal
1226	ACC	PTTG1	4.88868	Tumor vs normal
1227	ACC	FSCN1	8.65507	Tumor vs normal
1228	ACC	MELK	2.40237	Tumor vs normal
1229	ACC	KIF11	3.38069	Tumor vs normal
1230	ACC	CEP55	2.47713	Tumor vs normal
1231	ACC	CDCA3	3.03728	Tumor vs normal
1232	ACC	TROAP	2.81332	Tumor vs normal
1233	ACC	CDKN3	4.2968	Tumor vs normal
1234	ACC	CCNB2	4.03338	Tumor vs normal
1235	ACC	CDT1	2.64453	Tumor vs normal
1236	ACC	AURKB	2.60407	Tumor vs normal
1237	ACC	BIRC5	2.79017	Tumor vs normal
1238	ACC	UBE2C	4.30757	Tumor vs normal
1239	ACC	CENPM	2.13475	Tumor vs normal
1240	ACC	KIF4A	2.90078	Tumor vs normal
1241	ACC	CDC20	3.60529	Tumor vs normal
1242	ACC	NUF2	2.72056	Tumor vs normal
1243	ACC	BUB1	2.27718	Tumor vs normal
1244	ACC	CCNA2	4.19599	Tumor vs normal
1245	ACC	LMNB1	2.84523	Tumor vs normal
1246	ACC	PTTG1	5.13745	Tumor vs normal
1247	ACC	FSCN1	7.88315	Tumor vs normal
1248	ACC	MELK	3.06635	Tumor vs normal
1249	ACC	KIF11	3.08347	Tumor vs normal
1250	ACC	CEP55	2.5785	Tumor vs normal
1251	ACC	CDCA3	3.128	Tumor vs normal
1252	ACC	TROAP	2.81946	Tumor vs normal
1253	ACC	CDKN3	3.49866	Tumor vs normal
1254	ACC	CCNB2	4.47359	Tumor vs normal
1255	ACC	CDT1	5.11731	Tumor vs normal
1256	ACC	AURKB	2.74183	Tumor vs normal
1257	ACC	BIRC5	3.83379	Tumor vs normal
1258	ACC	UBE2C	5.20998	Tumor vs normal
1259	ACC	CENPM	3.03277	Tumor vs normal
1260	ACC	KIF4A	3.20497	Tumor vs normal
1261	ACC	CDC20	3.63193	Tumor vs normal
1262	ACC	NUF2	3.47349	Tumor vs normal
1263	ACC	BUB1	3.03083	Tumor vs normal
1264	ACC	CCNA2	5.3651	Tumor vs normal
1265	ACC	LMNB1	4.93462	Tumor vs normal
1266	ACC	PTTG1	5.51172	Tumor vs normal
1267	ACC	FSCN1	4.88661	Tumor vs normal
1268	ACC	MELK	3.30162	Tumor vs normal
1269	ACC	KIF11	4.23046	Tumor vs normal
1270	ACC	CEP55	4.12086	Tumor vs normal
1271	ACC	CDCA3	3.64981	Tumor vs normal
1272	ACC	TROAP	3.61739	Tumor vs normal
1273	ACC	CDKN3	3.94446	Tumor vs normal
1274	ACC	CCNB2	3.75962	Tumor vs normal
1275	ACC	CDT1	5.14709	Tumor vs normal
1276	ACC	AURKB	3.7004	Tumor vs normal
1277	ACC	BIRC5	4.86048	Tumor vs normal
1278	ACC	UBE2C	7.12779	Tumor vs normal
1279	ACC	CENPM	4.85254	Tumor vs normal
1280	ACC	KIF4A	3.9635	Tumor vs normal
1281	ACC	CDC20	1.96599	Tumor vs normal
1282	ACC	NUF2	0.97284	Tumor vs normal
1283	ACC	BUB1	0.75232	Tumor vs normal
1284	ACC	CCNA2	1.88213	Tumor vs normal
1285	ACC	LMNB1	1.83317	Tumor vs normal
1286	ACC	PTTG1	1.38405	Tumor vs normal
1287	ACC	FSCN1	5.42364	Tumor vs normal
1288	ACC	MELK	1.08542	Tumor vs normal
1289	ACC	KIF11	1.76579	Tumor vs normal
1290	ACC	CEP55	1.2087	Tumor vs normal
1291	ACC	CDCA3	1.14424	Tumor vs normal
1292	ACC	TROAP	0.706553	Tumor vs normal
1293	ACC	CDKN3	1.05825	Tumor vs normal
1294	ACC	CCNB2	1.82249	Tumor vs normal
1295	ACC	CDT1	1.68791	Tumor vs normal
1296	ACC	AURKB	1.73596	Tumor vs normal
1297	ACC	BIRC5	1.51627	Tumor vs normal
1298	ACC	UBE2C	2.00087	Tumor vs normal
1299	ACC	CENPM	1.47742	Tumor vs normal
1300	ACC	KIF4A	0.782576	Tumor vs normal
1301	ACC	CDC20	0.862828	Tumor vs normal
1302	ACC	NUF2	0.304628	Tumor vs normal
1303	ACC	BUB1	0.115832	Tumor vs normal
1304	ACC	CCNA2	0.337654	Tumor vs normal
1305	ACC	LMNB1	0.816886	Tumor vs normal
1306	ACC	PTTG1	1.79427	Tumor vs normal
1307	ACC	FSCN1	3.65472	Tumor vs normal
1308	ACC	MELK	0.200881	Tumor vs normal
1309	ACC	KIF11	0.215244	Tumor vs normal
1310	ACC	CEP55	0.400866	Tumor vs normal
1311	ACC	CDCA3	0.282143	Tumor vs normal
1312	ACC	TROAP	0.584866	Tumor vs normal
1313	ACC	CDKN3	0.238053	Tumor vs normal
1314	ACC	CCNB2	0.252658	Tumor vs normal
1315	ACC	CDT1	1.14887	Tumor vs normal
1316	ACC	AURKB	0.234379	Tumor vs normal
1317	ACC	BIRC5	0.292193	Tumor vs normal
1318	ACC	UBE2C	2.55257	Tumor vs normal
1319	ACC	CENPM	0.713696	Tumor vs normal
1320	ACC	KIF4A	0.247685	Tumor vs normal
1321	ACC	CDC20	1.2278	Tumor vs normal
1322	ACC	NUF2	0.520749	Tumor vs normal
1323	ACC	BUB1	0.645609	Tumor vs normal
1324	ACC	CCNA2	1.24135	Tumor vs normal
1325	ACC	LMNB1	1.08359	Tumor vs normal
1326	ACC	PTTG1	2.19758	Tumor vs normal
1327	ACC	FSCN1	3.42715	Tumor vs normal
1328	ACC	MELK	1.06412	Tumor vs normal
1329	ACC	KIF11	1.42083	Tumor vs normal
1330	ACC	CEP55	0.817705	Tumor vs normal
1331	ACC	CDCA3	0.712023	Tumor vs normal
1332	ACC	TROAP	0.567643	Tumor vs normal
1333	ACC	CDKN3	1.09896	Tumor vs normal
1334	ACC	CCNB2	0.698752	Tumor vs normal
1335	ACC	CDT1	1.64589	Tumor vs normal
1336	ACC	AURKB	0.796764	Tumor vs normal
1337	ACC	BIRC5	1.43232	Tumor vs normal
1338	ACC	UBE2C	1.84555	Tumor vs normal
1339	ACC	CENPM	1.44604	Tumor vs normal
1340	ACC	KIF4A	0.585155	Tumor vs normal
1341	ACC	CDC20	2.36454	Tumor vs normal
1342	ACC	NUF2	1.62672	Tumor vs normal
1343	ACC	BUB1	2.71914	Tumor vs normal
1344	ACC	CCNA2	2.89993	Tumor vs normal
1345	ACC	LMNB1	2.73029	Tumor vs normal
1346	ACC	PTTG1	3.81627	Tumor vs normal
1347	ACC	FSCN1	6.54496	Tumor vs normal
1348	ACC	MELK	1.72618	Tumor vs normal
1349	ACC	KIF11	2.15299	Tumor vs normal
1350	ACC	CEP55	2.21288	Tumor vs normal
1351	ACC	CDCA3	1.30539	Tumor vs normal
1352	ACC	TROAP	1.7801	Tumor vs normal
1353	ACC	CDKN3	2.36239	Tumor vs normal
1354	ACC	CCNB2	1.86651	Tumor vs normal
1355	ACC	CDT1	2.30182	Tumor vs normal
1356	ACC	AURKB	1.68122	Tumor vs normal
1357	ACC	BIRC5	2.16514	Tumor vs normal
1358	ACC	UBE2C	3.91271	Tumor vs normal
1359	ACC	CENPM	1.48182	Tumor vs normal
1360	ACC	KIF4A	1.92702	Tumor vs normal
1361	ACC	CDC20	6.46956	Tumor vs normal
1362	ACC	NUF2	5.0031	Tumor vs normal
1363	ACC	BUB1	4.36169	Tumor vs normal
1364	ACC	CCNA2	5.43925	Tumor vs normal
1365	ACC	LMNB1	5.44469	Tumor vs normal
1366	ACC	PTTG1	6.88532	Tumor vs normal
1367	ACC	FSCN1	9.53396	Tumor vs normal
1368	ACC	MELK	5.60958	Tumor vs normal
1369	ACC	KIF11	5.87635	Tumor vs normal
1370	ACC	CEP55	5.95679	Tumor vs normal
1371	ACC	CDCA3	3.17388	Tumor vs normal
1372	ACC	TROAP	4.928	Tumor vs normal
1373	ACC	CDKN3	5.94672	Tumor vs normal
1374	ACC	CCNB2	5.7908	Tumor vs normal
1375	ACC	CDT1	6.56616	Tumor vs normal
1376	ACC	AURKB	4.52172	Tumor vs normal
1377	ACC	BIRC5	5.57653	Tumor vs normal
1378	ACC	UBE2C	7.7618	Tumor vs normal
1379	ACC	CENPM	4.89004	Tumor vs normal
1380	ACC	KIF4A	5.14501	Tumor vs normal
1381	ACC	CDC20	6.11932	Tumor vs normal
1382	ACC	NUF2	4.37614	Tumor vs normal
1383	ACC	BUB1	5.03643	Tumor vs normal
1384	ACC	CCNA2	5.60933	Tumor vs normal
1385	ACC	LMNB1	5.44688	Tumor vs normal
1386	ACC	PTTG1	7.20658	Tumor vs normal
1387	ACC	FSCN1	9.31927	Tumor vs normal
1388	ACC	MELK	4.60036	Tumor vs normal
1389	ACC	KIF11	5.7332	Tumor vs normal
1390	ACC	CEP55	6.60252	Tumor vs normal
1391	ACC	CDCA3	5.36892	Tumor vs normal
1392	ACC	TROAP	5.33219	Tumor vs normal
1393	ACC	CDKN3	5.80002	Tumor vs normal
1394	ACC	CCNB2	5.99576	Tumor vs normal
1395	ACC	CDT1	5.73792	Tumor vs normal
1396	ACC	AURKB	6.15851	Tumor vs normal
1397	ACC	BIRC5	6.11335	Tumor vs normal
1398	ACC	UBE2C	7.27959	Tumor vs normal
1399	ACC	CENPM	4.59791	Tumor vs normal
1400	ACC	KIF4A	4.55852	Tumor vs normal
1401	ACC	CDC20	6.45272	Tumor vs normal
1402	ACC	NUF2	4.10406	Tumor vs normal
1403	ACC	BUB1	4.44809	Tumor vs normal
1404	ACC	CCNA2	4.90123	Tumor vs normal
1405	ACC	LMNB1	5.70183	Tumor vs normal
1406	ACC	PTTG1	6.73712	Tumor vs normal
1407	ACC	FSCN1	9.56744	Tumor vs normal
1408	ACC	MELK	5.39829	Tumor vs normal
1409	ACC	KIF11	5.14755	Tumor vs normal
1410	ACC	CEP55	4.8375	Tumor vs normal
1411	ACC	CDCA3	5.1556	Tumor vs normal
1412	ACC	TROAP	5.16854	Tumor vs normal
1413	ACC	CDKN3	4.81596	Tumor vs normal
1414	ACC	CCNB2	5.58653	Tumor vs normal
1415	ACC	CDT1	6.38533	Tumor vs normal
1416	ACC	AURKB	4.6622	Tumor vs normal
1417	ACC	BIRC5	5.56238	Tumor vs normal
1418	ACC	UBE2C	8.14933	Tumor vs normal
1419	ACC	CENPM	5.09415	Tumor vs normal
1420	ACC	KIF4A	4.00764	Tumor vs normal
1421	ACC	CDC20	5.42093	Tumor vs normal
1422	ACC	NUF2	3.46425	Tumor vs normal
1423	ACC	BUB1	4.10454	Tumor vs normal
1424	ACC	CCNA2	4.08887	Tumor vs normal
1425	ACC	LMNB1	3.46944	Tumor vs normal
1426	ACC	PTTG1	6.12738	Tumor vs normal
1427	ACC	FSCN1	10.0628	Tumor vs normal
1428	ACC	MELK	3.39613	Tumor vs normal
1429	ACC	KIF11	3.27262	Tumor vs normal
1430	ACC	CEP55	3.68557	Tumor vs normal
1431	ACC	CDCA3	3.66987	Tumor vs normal
1432	ACC	TROAP	3.70991	Tumor vs normal
1433	ACC	CDKN3	4.09236	Tumor vs normal
1434	ACC	CCNB2	5.34749	Tumor vs normal
1435	ACC	CDT1	5.84226	Tumor vs normal
1436	ACC	AURKB	3.69028	Tumor vs normal
1437	ACC	BIRC5	4.98522	Tumor vs normal
1438	ACC	UBE2C	6.29803	Tumor vs normal
1439	ACC	CENPM	3.83733	Tumor vs normal
1440	ACC	KIF4A	2.71389	Tumor vs normal
1441	ACC	CDC20	3.1119	Tumor vs normal
1442	ACC	NUF2	2.62127	Tumor vs normal
1443	ACC	BUB1	2.46132	Tumor vs normal
1444	ACC	CCNA2	3.42304	Tumor vs normal
1445	ACC	LMNB1	3.86672	Tumor vs normal
1446	ACC	PTTG1	3.73514	Tumor vs normal
1447	ACC	FSCN1	10.0734	Tumor vs normal
1448	ACC	MELK	2.31892	Tumor vs normal
1449	ACC	KIF11	3.86758	Tumor vs normal
1450	ACC	CEP55	3.80385	Tumor vs normal
1451	ACC	CDCA3	2.4243	Tumor vs normal
1452	ACC	TROAP	2.69886	Tumor vs normal
1453	ACC	CDKN3	3.1591	Tumor vs normal
1454	ACC	CCNB2	3.21397	Tumor vs normal
1455	ACC	CDT1	4.08253	Tumor vs normal
1456	ACC	AURKB	2.58352	Tumor vs normal
1457	ACC	BIRC5	2.75129	Tumor vs normal
1458	ACC	UBE2C	5.18297	Tumor vs normal
1459	ACC	CENPM	2.92592	Tumor vs normal
1460	ACC	KIF4A	2.57301	Tumor vs normal
1461	ACC	CDC20	4.48871	Tumor vs normal
1462	ACC	NUF2	2.9357	Tumor vs normal
1463	ACC	BUB1	1.9201	Tumor vs normal
1464	ACC	CCNA2	2.51127	Tumor vs normal
1465	ACC	LMNB1	3.70126	Tumor vs normal
1466	ACC	PTTG1	5.23967	Tumor vs normal
1467	ACC	FSCN1	8.10188	Tumor vs normal
1468	ACC	MELK	1.82871	Tumor vs normal
1469	ACC	KIF11	2.94587	Tumor vs normal
1470	ACC	CEP55	3.33891	Tumor vs normal
1471	ACC	CDCA3	3.15509	Tumor vs normal
1472	ACC	TROAP	3.70688	Tumor vs normal
1473	ACC	CDKN3	2.49529	Tumor vs normal
1474	ACC	CCNB2	1.88499	Tumor vs normal
1475	ACC	CDT1	3.33165	Tumor vs normal
1476	ACC	AURKB	2.88967	Tumor vs normal
1477	ACC	BIRC5	3.38688	Tumor vs normal
1478	ACC	UBE2C	6.60523	Tumor vs normal
1479	ACC	CENPM	2.79194	Tumor vs normal
1480	ACC	KIF4A	1.45186	Tumor vs normal
1481	ACC	CDC20	2.19928	Tumor vs normal
1482	ACC	NUF2	1.57236	Tumor vs normal
1483	ACC	BUB1	1.41662	Tumor vs normal
1484	ACC	CCNA2	1.8478	Tumor vs normal
1485	ACC	LMNB1	2.29895	Tumor vs normal
1486	ACC	PTTG1	4.32693	Tumor vs normal
1487	ACC	FSCN1	6.48186	Tumor vs normal
1488	ACC	MELK	1.45365	Tumor vs normal
1489	ACC	KIF11	1.87837	Tumor vs normal
1490	ACC	CEP55	2.30542	Tumor vs normal
1491	ACC	CDCA3	1.57725	Tumor vs normal
1492	ACC	TROAP	1.67423	Tumor vs normal
1493	ACC	CDKN3	1.79219	Tumor vs normal
1494	ACC	CCNB2	2.04691	Tumor vs normal
1495	ACC	CDT1	2.38173	Tumor vs normal
1496	ACC	AURKB	1.46163	Tumor vs normal
1497	ACC	BIRC5	1.65512	Tumor vs normal
1498	ACC	UBE2C	4.56357	Tumor vs normal
1499	ACC	CENPM	2.21639	Tumor vs normal
1500	ACC	KIF4A	1.24367	Tumor vs normal
1501	ACC	CDC20	2.69323	Tumor vs normal
1502	ACC	NUF2	2.34769	Tumor vs normal
1503	ACC	BUB1	1.88374	Tumor vs normal
1504	ACC	CCNA2	3.72596	Tumor vs normal
1505	ACC	LMNB1	2.92252	Tumor vs normal
1506	ACC	PTTG1	5.07072	Tumor vs normal
1507	ACC	FSCN1	7.65121	Tumor vs normal
1508	ACC	MELK	3.13673	Tumor vs normal
1509	ACC	KIF11	3.69248	Tumor vs normal
1510	ACC	CEP55	2.93776	Tumor vs normal
1511	ACC	CDCA3	2.70993	Tumor vs normal
1512	ACC	TROAP	2.63164	Tumor vs normal
1513	ACC	CDKN3	4.49794	Tumor vs normal
1514	ACC	CCNB2	2.75956	Tumor vs normal
1515	ACC	CDT1	3.3646	Tumor vs normal
1516	ACC	AURKB	2.27861	Tumor vs normal
1517	ACC	BIRC5	2.66143	Tumor vs normal
1518	ACC	UBE2C	4.17385	Tumor vs normal
1519	ACC	CENPM	1.90697	Tumor vs normal
1520	ACC	KIF4A	2.3342	Tumor vs normal
1521	ACC	CDC20	2.45038	Tumor vs normal
1522	ACC	NUF2	1.6099	Tumor vs normal
1523	ACC	BUB1	1.98576	Tumor vs normal
1524	ACC	CCNA2	3.41469	Tumor vs normal
1525	ACC	LMNB1	2.69882	Tumor vs normal
1526	ACC	PTTG1	3.73776	Tumor vs normal
1527	ACC	FSCN1	3.96353	Tumor vs normal
1528	ACC	MELK	1.99671	Tumor vs normal
1529	ACC	KIF11	2.52529	Tumor vs normal
1530	ACC	CEP55	1.88159	Tumor vs normal
1531	ACC	CDCA3	1.89394	Tumor vs normal
1532	ACC	TROAP	2.06219	Tumor vs normal
1533	ACC	CDKN3	2.29875	Tumor vs normal
1534	ACC	CCNB2	2.24257	Tumor vs normal
1535	ACC	CDT1	3.27604	Tumor vs normal
1536	ACC	AURKB	1.77163	Tumor vs normal
1537	ACC	BIRC5	2.51354	Tumor vs normal
1538	ACC	UBE2C	4.56661	Tumor vs normal
1539	ACC	CENPM	2.12945	Tumor vs normal
1540	ACC	KIF4A	2.19601	Tumor vs normal
1541	ACC	CDC20	0.259905	Tumor vs normal
1542	ACC	NUF2	0.669571	Tumor vs normal
1543	ACC	BUB1	1.07204	Tumor vs normal
1544	ACC	CCNA2	1.33188	Tumor vs normal
1545	ACC	LMNB1	2.05998	Tumor vs normal
1546	ACC	PTTG1	1.29731	Tumor vs normal
1547	ACC	FSCN1	4.42477	Tumor vs normal
1548	ACC	MELK	0.629193	Tumor vs normal
1549	ACC	KIF11	2.10491	Tumor vs normal
1550	ACC	CEP55	0.835358	Tumor vs normal
1551	ACC	CDCA3	1.0125	Tumor vs normal
1552	ACC	TROAP	0.323197	Tumor vs normal
1553	ACC	CDKN3	1.55905	Tumor vs normal
1554	ACC	CCNB2	0.721679	Tumor vs normal
1555	ACC	CDT1	1.12895	Tumor vs normal
1556	ACC	AURKB	0.484087	Tumor vs normal
1557	ACC	BIRC5	0.745539	Tumor vs normal
1558	ACC	UBE2C	1.8268	Tumor vs normal
1559	ACC	CENPM	0.888227	Tumor vs normal
1560	ACC	KIF4A	0.308943	Tumor vs normal
1561	ACC	CDC20	2.40076	Tumor vs normal
1562	ACC	NUF2	1.72439	Tumor vs normal
1563	ACC	BUB1	1.27983	Tumor vs normal
1564	ACC	CCNA2	1.19629	Tumor vs normal
1565	ACC	LMNB1	2.9055	Tumor vs normal
1566	ACC	PTTG1	2.17194	Tumor vs normal
1567	ACC	FSCN1	8.15767	Tumor vs normal
1568	ACC	MELK	1.59407	Tumor vs normal
1569	ACC	KIF11	1.82599	Tumor vs normal
1570	ACC	CEP55	1.81766	Tumor vs normal
1571	ACC	CDCA3	2.17121	Tumor vs normal
1572	ACC	TROAP	1.18257	Tumor vs normal
1573	ACC	CDKN3	1.36704	Tumor vs normal
1574	ACC	CCNB2	1.46509	Tumor vs normal
1575	ACC	CDT1	3.25971	Tumor vs normal
1576	ACC	AURKB	0.887369	Tumor vs normal
1577	ACC	BIRC5	1.19743	Tumor vs normal
1578	ACC	UBE2C	3.45445	Tumor vs normal
1579	ACC	CENPM	1.4232	Tumor vs normal
1580	ACC	KIF4A	0.836409	Tumor vs normal
1581	ACC	CDC20	0.609755	Tumor vs normal
1582	ACC	NUF2	0.268913	Tumor vs normal
1583	ACC	BUB1	0.22404	Tumor vs normal
1584	ACC	CCNA2	1.12102	Tumor vs normal
1585	ACC	LMNB1	1.33228	Tumor vs normal
1586	ACC	PTTG1	1.22589	Tumor vs normal
1587	ACC	FSCN1	5.18943	Tumor vs normal
1588	ACC	MELK	0.287827	Tumor vs normal
1589	ACC	KIF11	0.789521	Tumor vs normal
1590	ACC	CEP55	0.285106	Tumor vs normal
1591	ACC	CDCA3	0.95628	Tumor vs normal
1592	ACC	TROAP	0.385376	Tumor vs normal
1593	ACC	CDKN3	0.359634	Tumor vs normal
1594	ACC	CCNB2	0.268913	Tumor vs normal
1595	ACC	CDT1	0.614851	Tumor vs normal
1596	ACC	AURKB	0.385597	Tumor vs normal
1597	ACC	BIRC5	0.41045	Tumor vs normal
1598	ACC	UBE2C	0.728312	Tumor vs normal
1599	ACC	CENPM	0.651775	Tumor vs normal
1600	ACC	KIF4A	0.140255	Tumor vs normal
1601	ACC	CDC20	0.946132	Tumor vs normal
1602	ACC	NUF2	0.686254	Tumor vs normal
1603	ACC	BUB1	0.226385	Tumor vs normal
1604	ACC	CCNA2	1.15575	Tumor vs normal
1605	ACC	LMNB1	0.913952	Tumor vs normal
1606	ACC	PTTG1	1.12367	Tumor vs normal
1607	ACC	FSCN1	5.34234	Tumor vs normal
1608	ACC	MELK	0.452701	Tumor vs normal
1609	ACC	KIF11	0.923948	Tumor vs normal
1610	ACC	CEP55	0.484293	Tumor vs normal
1611	ACC	CDCA3	1.3505	Tumor vs normal
1612	ACC	TROAP	0.434455	Tumor vs normal
1613	ACC	CDKN3	0.458487	Tumor vs normal
1614	ACC	CCNB2	0.327457	Tumor vs normal
1615	ACC	CDT1	0.728661	Tumor vs normal
1616	ACC	AURKB	1.06212	Tumor vs normal
1617	ACC	BIRC5	0.601031	Tumor vs normal
1618	ACC	UBE2C	0.666666	Tumor vs normal
1619	ACC	CENPM	1.07519	Tumor vs normal
1620	ACC	KIF4A	0.216362	Tumor vs normal
1621	ACC	CDC20	2.1944	Tumor vs normal
1622	ACC	NUF2	1.1137	Tumor vs normal
1623	ACC	BUB1	0.93191	Tumor vs normal
1624	ACC	CCNA2	1.71633	Tumor vs normal
1625	ACC	LMNB1	2.01293	Tumor vs normal
1626	ACC	PTTG1	2.38433	Tumor vs normal
1627	ACC	FSCN1	5.77795	Tumor vs normal
1628	ACC	MELK	0.913722	Tumor vs normal
1629	ACC	KIF11	1.38847	Tumor vs normal
1630	ACC	CEP55	1.25761	Tumor vs normal
1631	ACC	CDCA3	2.28303	Tumor vs normal
1632	ACC	TROAP	1.6884	Tumor vs normal
1633	ACC	CDKN3	1.47975	Tumor vs normal
1634	ACC	CCNB2	1.62246	Tumor vs normal
1635	ACC	CDT1	0.955462	Tumor vs normal
1636	ACC	AURKB	1.72857	Tumor vs normal
1637	ACC	BIRC5	1.85439	Tumor vs normal
1638	ACC	UBE2C	2.03281	Tumor vs normal
1639	ACC	CENPM	1.57821	Tumor vs normal
1640	ACC	KIF4A	1.10367	Tumor vs normal
1641	ACC	CDC20	0.642378	Tumor vs normal
1642	ACC	NUF2	0.53665	Tumor vs normal
1643	ACC	BUB1	0.233029	Tumor vs normal
1644	ACC	CCNA2	1.32826	Tumor vs normal
1645	ACC	LMNB1	1.54597	Tumor vs normal
1646	ACC	PTTG1	0.715806	Tumor vs normal
1647	ACC	FSCN1	6.59515	Tumor vs normal
1648	ACC	MELK	0.45607	Tumor vs normal
1649	ACC	KIF11	0.637842	Tumor vs normal
1650	ACC	CEP55	0.172616	Tumor vs normal
1651	ACC	CDCA3	0.724738	Tumor vs normal
1652	ACC	TROAP	0.307895	Tumor vs normal
1653	ACC	CDKN3	0.154713	Tumor vs normal
1654	ACC	CCNB2	0.510152	Tumor vs normal
1655	ACC	CDT1	0.700884	Tumor vs normal
1656	ACC	AURKB	0.608998	Tumor vs normal
1657	ACC	BIRC5	0.311038	Tumor vs normal
1658	ACC	UBE2C	0.570366	Tumor vs normal
1659	ACC	CENPM	0.75292	Tumor vs normal
1660	ACC	KIF4A	0.20364	Tumor vs normal
1661	ACC	CDC20	3.03034	Tumor vs normal
1662	ACC	NUF2	1.33628	Tumor vs normal
1663	ACC	BUB1	1.32366	Tumor vs normal
1664	ACC	CCNA2	2.32682	Tumor vs normal
1665	ACC	LMNB1	1.99783	Tumor vs normal
1666	ACC	PTTG1	3.19645	Tumor vs normal
1667	ACC	FSCN1	5.79805	Tumor vs normal
1668	ACC	MELK	0.917164	Tumor vs normal
1669	ACC	KIF11	1.60122	Tumor vs normal
1670	ACC	CEP55	1.50538	Tumor vs normal
1671	ACC	CDCA3	1.96236	Tumor vs normal
1672	ACC	TROAP	1.83673	Tumor vs normal
1673	ACC	CDKN3	1.98732	Tumor vs normal
1674	ACC	CCNB2	2.19503	Tumor vs normal
1675	ACC	CDT1	1.33228	Tumor vs normal
1676	ACC	AURKB	1.9381	Tumor vs normal
1677	ACC	BIRC5	2.28392	Tumor vs normal
1678	ACC	UBE2C	3.10014	Tumor vs normal
1679	ACC	CENPM	1.97783	Tumor vs normal
1680	ACC	KIF4A	1.39451	Tumor vs normal
1681	ACC	CDC20	0.797594	Tumor vs normal
1682	ACC	NUF2	0.428571	Tumor vs normal
1683	ACC	BUB1	0.178364	Tumor vs normal
1684	ACC	CCNA2	2.26123	Tumor vs normal
1685	ACC	LMNB1	1.60739	Tumor vs normal
1686	ACC	PTTG1	0.827738	Tumor vs normal
1687	ACC	FSCN1	6.38853	Tumor vs normal
1688	ACC	MELK	0.309409	Tumor vs normal
1689	ACC	KIF11	0.575409	Tumor vs normal
1690	ACC	CEP55	0.328262	Tumor vs normal
1691	ACC	CDCA3	2.16864	Tumor vs normal
1692	ACC	TROAP	0.513693	Tumor vs normal
1693	ACC	CDKN3	0.213254	Tumor vs normal
1694	ACC	CCNB2	0.472592	Tumor vs normal
1695	ACC	CDT1	0.857981	Tumor vs normal
1696	ACC	AURKB	0.53655	Tumor vs normal
1697	ACC	BIRC5	0.225645	Tumor vs normal
1698	ACC	UBE2C	1.00504	Tumor vs normal
1699	ACC	CENPM	0.483364	Tumor vs normal
1700	ACC	KIF4A	0.153805	Tumor vs normal
1701	ACC	CDC20	0.923492	Tumor vs normal
1702	ACC	NUF2	0.511569	Tumor vs normal
1703	ACC	BUB1	0.571143	Tumor vs normal
1704	ACC	CCNA2	1.13225	Tumor vs normal
1705	ACC	LMNB1	1.36793	Tumor vs normal
1706	ACC	PTTG1	1.17313	Tumor vs normal
1707	ACC	FSCN1	5.96255	Tumor vs normal
1708	ACC	MELK	0.471344	Tumor vs normal
1709	ACC	KIF11	1.01863	Tumor vs normal
1710	ACC	CEP55	0.568032	Tumor vs normal
1711	ACC	CDCA3	1.32366	Tumor vs normal
1712	ACC	TROAP	0.788352	Tumor vs normal
1713	ACC	CDKN3	0.646624	Tumor vs normal
1714	ACC	CCNB2	0.798839	Tumor vs normal
1715	ACC	CDT1	1.14926	Tumor vs normal
1716	ACC	AURKB	1.04544	Tumor vs normal
1717	ACC	BIRC5	0.668119	Tumor vs normal
1718	ACC	UBE2C	0.90458	Tumor vs normal
1719	ACC	CENPM	0.712816	Tumor vs normal
1720	ACC	KIF4A	0.280244	Tumor vs normal
1721	ACC	CDC20	1.0635	Tumor vs normal
1722	ACC	NUF2	0.446574	Tumor vs normal
1723	ACC	BUB1	0.36233	Tumor vs normal
1724	ACC	CCNA2	0.9151	Tumor vs normal
1725	ACC	LMNB1	1.43563	Tumor vs normal
1726	ACC	PTTG1	1.09288	Tumor vs normal
1727	ACC	FSCN1	5.61235	Tumor vs normal
1728	ACC	MELK	0.360533	Tumor vs normal
1729	ACC	KIF11	1.27739	Tumor vs normal
1730	ACC	CEP55	0.635058	Tumor vs normal
1731	ACC	CDCA3	1.08066	Tumor vs normal
1732	ACC	TROAP	0.368042	Tumor vs normal
1733	ACC	CDKN3	1.00216	Tumor vs normal
1734	ACC	CCNB2	0.509848	Tumor vs normal
1735	ACC	CDT1	1.13422	Tumor vs normal
1736	ACC	AURKB	0.924632	Tumor vs normal
1737	ACC	BIRC5	0.563256	Tumor vs normal
1738	ACC	UBE2C	1.00863	Tumor vs normal
1739	ACC	CENPM	0.550901	Tumor vs normal
1740	ACC	KIF4A	0.506094	Tumor vs normal
1741	ACC	CDC20	1.93471	Tumor vs normal
1742	ACC	NUF2	1.30334	Tumor vs normal
1743	ACC	BUB1	1.21661	Tumor vs normal
1744	ACC	CCNA2	2.79929	Tumor vs normal
1745	ACC	LMNB1	2.6922	Tumor vs normal
1746	ACC	PTTG1	2.57434	Tumor vs normal
1747	ACC	FSCN1	5.54597	Tumor vs normal
1748	ACC	MELK	1.46519	Tumor vs normal
1749	ACC	KIF11	1.33685	Tumor vs normal
1750	ACC	CEP55	1.46937	Tumor vs normal
1751	ACC	CDCA3	1.86116	Tumor vs normal
1752	ACC	TROAP	1.99023	Tumor vs normal
1753	ACC	CDKN3	1.4631	Tumor vs normal
1754	ACC	CCNB2	1.40762	Tumor vs normal
1755	ACC	CDT1	1.87931	Tumor vs normal
1756	ACC	AURKB	2.25248	Tumor vs normal
1757	ACC	BIRC5	2.08542	Tumor vs normal
1758	ACC	UBE2C	3.15591	Tumor vs normal
1759	ACC	CENPM	2.05068	Tumor vs normal
1760	ACC	KIF4A	1.03703	Tumor vs normal
1761	ACC	CDC20	1.83107	Tumor vs normal
1762	ACC	NUF2	0.792356	Tumor vs normal
1763	ACC	BUB1	0.58323	Tumor vs normal
1764	ACC	CCNA2	1.32826	Tumor vs normal
1765	ACC	LMNB1	1.62246	Tumor vs normal
1766	ACC	PTTG1	1.48027	Tumor vs normal
1767	ACC	FSCN1	5.42425	Tumor vs normal
1768	ACC	MELK	1.01006	Tumor vs normal
1769	ACC	KIF11	1.18523	Tumor vs normal
1770	ACC	CEP55	0.96798	Tumor vs normal
1771	ACC	CDCA3	1.5568	Tumor vs normal
1772	ACC	TROAP	1.5724	Tumor vs normal
1773	ACC	CDKN3	0.728138	Tumor vs normal
1774	ACC	CCNB2	0.949199	Tumor vs normal
1775	ACC	CDT1	1.05381	Tumor vs normal
1776	ACC	AURKB	1.71501	Tumor vs normal
1777	ACC	BIRC5	1.20226	Tumor vs normal
1778	ACC	UBE2C	1.8516	Tumor vs normal
1779	ACC	CENPM	1.62106	Tumor vs normal
1780	ACC	KIF4A	0.410341	Tumor vs normal
1781	ACC	CDC20	0.534161	Tumor vs normal
1782	ACC	NUF2	0.264957	Tumor vs normal
1783	ACC	BUB1	0.382944	Tumor vs normal
1784	ACC	CCNA2	1.22404	Tumor vs normal
1785	ACC	LMNB1	1.2135	Tumor vs normal
1786	ACC	PTTG1	1.23573	Tumor vs normal
1787	ACC	FSCN1	6.18011	Tumor vs normal
1788	ACC	MELK	0.349931	Tumor vs normal
1789	ACC	KIF11	0.476019	Tumor vs normal
1790	ACC	CEP55	0.342555	Tumor vs normal
1791	ACC	CDCA3	1.29042	Tumor vs normal
1792	ACC	TROAP	0.416299	Tumor vs normal
1793	ACC	CDKN3	0.523863	Tumor vs normal
1794	ACC	CCNB2	0.449957	Tumor vs normal
1795	ACC	CDT1	1.04264	Tumor vs normal
1796	ACC	AURKB	0.877352	Tumor vs normal
1797	ACC	BIRC5	0.350384	Tumor vs normal
1798	ACC	UBE2C	0.821302	Tumor vs normal
1799	ACC	CENPM	1.05033	Tumor vs normal
1800	ACC	KIF4A	0.278817	Tumor vs normal
1801	ACC	CDC20	1.93357	Tumor vs normal
1802	ACC	NUF2	1.30918	Tumor vs normal
1803	ACC	BUB1	0.832525	Tumor vs normal
1804	ACC	CCNA2	1.79743	Tumor vs normal
1805	ACC	LMNB1	1.99132	Tumor vs normal
1806	ACC	PTTG1	2.40163	Tumor vs normal
1807	ACC	FSCN1	5.81583	Tumor vs normal
1808	ACC	MELK	0.910349	Tumor vs normal
1809	ACC	KIF11	1.23082	Tumor vs normal
1810	ACC	CEP55	1.2345	Tumor vs normal
1811	ACC	CDCA3	1.75446	Tumor vs normal
1812	ACC	TROAP	1.70443	Tumor vs normal
1813	ACC	CDKN3	0.96643	Tumor vs normal
1814	ACC	CCNB2	1.41414	Tumor vs normal
1815	ACC	CDT1	0.990084	Tumor vs normal
1816	ACC	AURKB	2.00827	Tumor vs normal
1817	ACC	BIRC5	1.5724	Tumor vs normal
1818	ACC	UBE2C	2.36008	Tumor vs normal
1819	ACC	CENPM	1.59741	Tumor vs normal
1820	ACC	KIF4A	0.708761	Tumor vs normal
1821	ACC	CDC20	1.36737	Tumor vs normal
1822	ACC	NUF2	0.709114	Tumor vs normal
1823	ACC	BUB1	0.849519	Tumor vs normal
1824	ACC	CCNA2	1.97783	Tumor vs normal
1825	ACC	LMNB1	1.69733	Tumor vs normal
1826	ACC	PTTG1	1.52105	Tumor vs normal
1827	ACC	FSCN1	6.51538	Tumor vs normal
1828	ACC	MELK	0.705757	Tumor vs normal
1829	ACC	KIF11	1.06833	Tumor vs normal
1830	ACC	CEP55	0.971737	Tumor vs normal
1831	ACC	CDCA3	1.47457	Tumor vs normal
1832	ACC	TROAP	0.686433	Tumor vs normal
1833	ACC	CDKN3	1.41738	Tumor vs normal
1834	ACC	CCNB2	0.84535	Tumor vs normal
1835	ACC	CDT1	1.49672	Tumor vs normal
1836	ACC	AURKB	1.06005	Tumor vs normal
1837	ACC	BIRC5	1.22157	Tumor vs normal
1838	ACC	UBE2C	1.85758	Tumor vs normal
1839	ACC	CENPM	1.37907	Tumor vs normal
1840	ACC	KIF4A	0.463204	Tumor vs normal
1841	ACC	CDC20	0.326882	Tumor vs normal
1842	ACC	NUF2	0.466027	Tumor vs normal
1843	ACC	BUB1	0.19862	Tumor vs normal
1844	ACC	CCNA2	1.06074	Tumor vs normal
1845	ACC	LMNB1	0.880568	Tumor vs normal
1846	ACC	PTTG1	0.81492	Tumor vs normal
1847	ACC	FSCN1	5.20281	Tumor vs normal
1848	ACC	MELK	0.230203	Tumor vs normal
1849	ACC	KIF11	0.732052	Tumor vs normal
1850	ACC	CEP55	0.198997	Tumor vs normal
1851	ACC	CDCA3	1.12697	Tumor vs normal
1852	ACC	TROAP	0.495081	Tumor vs normal
1853	ACC	CDKN3	0.400429	Tumor vs normal
1854	ACC	CCNB2	0.455965	Tumor vs normal
1855	ACC	CDT1	0.376846	Tumor vs normal
1856	ACC	AURKB	0.724039	Tumor vs normal
1857	ACC	BIRC5	0.0840507	Tumor vs normal
1858	ACC	UBE2C	0.373509	Tumor vs normal
1859	ACC	CENPM	0.85583	Tumor vs normal
1860	ACC	KIF4A	0.188401	Tumor vs normal
1861	ACC	CDC20	0.432639	Tumor vs normal
1862	ACC	NUF2	0.608242	Tumor vs normal
1863	ACC	BUB1	0.304511	Tumor vs normal
1864	ACC	CCNA2	1.19472	Tumor vs normal
1865	ACC	LMNB1	1.81803	Tumor vs normal
1866	ACC	PTTG1	1.90342	Tumor vs normal
1867	ACC	FSCN1	5.82299	Tumor vs normal
1868	ACC	MELK	0.6107	Tumor vs normal
1869	ACC	KIF11	0.925544	Tumor vs normal
1870	ACC	CEP55	0.36793	Tumor vs normal
1871	ACC	CDCA3	1.11303	Tumor vs normal
1872	ACC	TROAP	0.357833	Tumor vs normal
1873	ACC	CDKN3	0.807685	Tumor vs normal
1874	ACC	CCNB2	0.41684	Tumor vs normal
1875	ACC	CDT1	0.793438	Tumor vs normal
1876	ACC	AURKB	0.365245	Tumor vs normal
1877	ACC	BIRC5	0.22033	Tumor vs normal
1878	ACC	UBE2C	0.601411	Tumor vs normal
1879	ACC	CENPM	1.17185	Tumor vs normal
1880	ACC	KIF4A	0.160017	Tumor vs normal
1881	ACC	CDC20	0.425674	Tumor vs normal
1882	ACC	NUF2	0.385486	Tumor vs normal
1883	ACC	BUB1	0.199751	Tumor vs normal
1884	ACC	CCNA2	1.20038	Tumor vs normal
1885	ACC	LMNB1	1.01578	Tumor vs normal
1886	ACC	PTTG1	1.06626	Tumor vs normal
1887	ACC	FSCN1	4.8748	Tumor vs normal
1888	ACC	MELK	0.385044	Tumor vs normal
1889	ACC	KIF11	0.999567	Tumor vs normal
1890	ACC	CEP55	0.221939	Tumor vs normal
1891	ACC	CDCA3	1.24671	Tumor vs normal
1892	ACC	TROAP	0.197236	Tumor vs normal
1893	ACC	CDKN3	0.671384	Tumor vs normal
1894	ACC	CCNB2	0.282499	Tumor vs normal
1895	ACC	CDT1	0.193961	Tumor vs normal
1896	ACC	AURKB	0.531169	Tumor vs normal
1897	ACC	BIRC5	0.168257	Tumor vs normal
1898	ACC	UBE2C	0.0846494	Tumor vs normal
1899	ACC	CENPM	0.59684	Tumor vs normal
1900	ACC	KIF4A	0.0735735	Tumor vs normal
1901	ACC	CDC20	0.972546	Tumor vs normal
1902	ACC	NUF2	0.834954	Tumor vs normal
1903	ACC	BUB1	0.972104	Tumor vs normal
1904	ACC	CCNA2	1.47923	Tumor vs normal
1905	ACC	LMNB1	2.01757	Tumor vs normal
1906	ACC	PTTG1	1.37295	Tumor vs normal
1907	ACC	FSCN1	5.60851	Tumor vs normal
1908	ACC	MELK	1.25942	Tumor vs normal
1909	ACC	KIF11	1.38626	Tumor vs normal
1910	ACC	CEP55	0.873971	Tumor vs normal
1911	ACC	CDCA3	1.62901	Tumor vs normal
1912	ACC	TROAP	0.724999	Tumor vs normal
1913	ACC	CDKN3	1.17696	Tumor vs normal
1914	ACC	CCNB2	0.763327	Tumor vs normal
1915	ACC	CDT1	2.16639	Tumor vs normal
1916	ACC	AURKB	1.38681	Tumor vs normal
1917	ACC	BIRC5	0.954717	Tumor vs normal
1918	ACC	UBE2C	1.19661	Tumor vs normal
1919	ACC	CENPM	2.21785	Tumor vs normal
1920	ACC	KIF4A	0.46999	Tumor vs normal
1921	ACC	CDC20	2.76107	Tumor vs normal
1922	ACC	NUF2	1.00576	Tumor vs normal
1923	ACC	BUB1	0.98324	Tumor vs normal
1924	ACC	CCNA2	2.20914	Tumor vs normal
1925	ACC	LMNB1	2.73552	Tumor vs normal
1926	ACC	PTTG1	2.8478	Tumor vs normal
1927	ACC	FSCN1	6.62585	Tumor vs normal
1928	ACC	MELK	1.03773	Tumor vs normal
1929	ACC	KIF11	1.31615	Tumor vs normal
1930	ACC	CEP55	1.40762	Tumor vs normal
1931	ACC	CDCA3	2.75574	Tumor vs normal
1932	ACC	TROAP	1.8532	Tumor vs normal
1933	ACC	CDKN3	2.20226	Tumor vs normal
1934	ACC	CCNB2	1.78073	Tumor vs normal
1935	ACC	CDT1	1.9486	Tumor vs normal
1936	ACC	AURKB	2.05485	Tumor vs normal
1937	ACC	BIRC5	1.98623	Tumor vs normal
1938	ACC	UBE2C	2.72094	Tumor vs normal
1939	ACC	CENPM	1.89647	Tumor vs normal
1940	ACC	KIF4A	0.965914	Tumor vs normal
1941	ACC	CDC20	0.57056	Tumor vs normal
1942	ACC	NUF2	0.683652	Tumor vs normal
1943	ACC	BUB1	0.299362	Tumor vs normal
1944	ACC	CCNA2	1.05589	Tumor vs normal
1945	ACC	LMNB1	1.44467	Tumor vs normal
1946	ACC	PTTG1	1.23756	Tumor vs normal
1947	ACC	FSCN1	4.90689	Tumor vs normal
1948	ACC	MELK	0.177599	Tumor vs normal
1949	ACC	KIF11	1.06005	Tumor vs normal
1950	ACC	CEP55	0.317651	Tumor vs normal
1951	ACC	CDCA3	1.97196	Tumor vs normal
1952	ACC	TROAP	0.2949	Tumor vs normal
1953	ACC	CDKN3	0.676538	Tumor vs normal
1954	ACC	CCNB2	0.37729	Tumor vs normal
1955	ACC	CDT1	0.480782	Tumor vs normal
1956	ACC	AURKB	0.819586	Tumor vs normal
1957	ACC	BIRC5	0.531169	Tumor vs normal
1958	ACC	UBE2C	0.596935	Tumor vs normal
1959	ACC	CENPM	0.280481	Tumor vs normal
1960	ACC	KIF4A	0.157044	Tumor vs normal
1961	ACC	CDC20	0.458382	Tumor vs normal
1962	ACC	NUF2	0.512884	Tumor vs normal
1963	ACC	BUB1	0.205768	Tumor vs normal
1964	ACC	CCNA2	0.863859	Tumor vs normal
1965	ACC	LMNB1	0.924556	Tumor vs normal
1966	ACC	PTTG1	0.932893	Tumor vs normal
1967	ACC	FSCN1	5.92172	Tumor vs normal
1968	ACC	MELK	0.211511	Tumor vs normal
1969	ACC	KIF11	0.540027	Tumor vs normal
1970	ACC	CEP55	0.316493	Tumor vs normal
1971	ACC	CDCA3	0.897163	Tumor vs normal
1972	ACC	TROAP	0.612966	Tumor vs normal
1973	ACC	CDKN3	0.432532	Tumor vs normal
1974	ACC	CCNB2	0.325386	Tumor vs normal
1975	ACC	CDT1	2.25217	Tumor vs normal
1976	ACC	AURKB	0.462995	Tumor vs normal
1977	ACC	BIRC5	0.314755	Tumor vs normal
1978	ACC	UBE2C	0.726831	Tumor vs normal
1979	ACC	CENPM	1.23389	Tumor vs normal
1980	ACC	KIF4A	0.0758886	Tumor vs normal
1981	ACC	CDC20	1.20351	Tumor vs normal
1982	ACC	NUF2	1.30159	Tumor vs normal
1983	ACC	BUB1	0.523863	Tumor vs normal
1984	ACC	CCNA2	1.89956	Tumor vs normal
1985	ACC	LMNB1	1.60549	Tumor vs normal
1986	ACC	PTTG1	2.87204	Tumor vs normal
1987	ACC	FSCN1	6.14771	Tumor vs normal
1988	ACC	MELK	0.828388	Tumor vs normal
1989	ACC	KIF11	1.47249	Tumor vs normal
1990	ACC	CEP55	0.685895	Tumor vs normal
1991	ACC	CDCA3	2.60549	Tumor vs normal
1992	ACC	TROAP	1.44148	Tumor vs normal
1993	ACC	CDKN3	1.73898	Tumor vs normal
1994	ACC	CCNB2	0.903193	Tumor vs normal
1995	ACC	CDT1	1.20852	Tumor vs normal
1996	ACC	AURKB	0.753433	Tumor vs normal
1997	ACC	BIRC5	1.17313	Tumor vs normal
1998	ACC	UBE2C	1.07108	Tumor vs normal
1999	ACC	CENPM	1.57386	Tumor vs normal
[truncated: 4,741 more rows]
