# Supplementary material for: System analysis identifies UBE2C as a novel oncogene target for adrenocortical carcinoma
Source: PLoS One. 2023 Aug 3;18(8):e0289418. doi: 10.1371/journal.pone.0289418 (PMC10399895; doi:10.1371/journal.pone.0289418)
Supplement: S4 Table — UBE2C expression and corresponding clinical information of 79 patients with ACC were described in detail. (XLSX) [file pone.0289418.s004.xlsx]

## Sheet: Sheet1
bcr_patient_barcode	UBE2C expression values	type	age_at_initial_pathologic_diagnosis	gender	race	ajcc_pathologic_tumor_stage	histological_type	histological_grade	initial_pathologic_dx_year	menopause_status	birth_days_to	vital_status	tumor_status	last_contact_days_to	death_days_to	cause_of_death	new_tumor_event_type	new_tumor_event_site	new_tumor_event_site_other	new_tumor_event_dx_days_to	treatment_outcome_first_course	margin_status	residual_tumor	OS	OS.time	DSS	DSS.time	DFI	DFI.time	PFI	PFI.time
TCGA-OR-A5KZ	932.932	ACC	42	MALE	WHITE	Stage II	Adrenocortical carcinoma- Usual Type		2012		-15594	Dead	WITH TUMOR		125		Locoregional Recurrence	Other, specify	abdomen	36	Progressive Disease			1	125	1	125			1	36
TCGA-OR-A5JA	99.8507	ACC	53	FEMALE	WHITE	Stage IV	Adrenocortical carcinoma- Usual Type		2004		-19436	Dead	WITH TUMOR		922									1	922	1	922			1	922
TCGA-OR-A5K0	88.5775	ACC	69	FEMALE	WHITE	Stage II	Adrenocortical carcinoma- Usual Type		2009		-25400	Alive	WITH TUMOR	1029			Distant Metastasis	Lung		659	Progressive Disease			0	1029	0	1029			1	659
TCGA-OR-A5L4	55.7833	ACC	48	FEMALE	WHITE	Stage III	Adrenocortical carcinoma- Usual Type		2011		-17819	Alive	TUMOR FREE	967							Complete Remission/Response			0	967	0	967	0	967	0	967
TCGA-OR-A5JX	1.4056	ACC	50	MALE	WHITE	Stage III	Adrenocortical carcinoma- Usual Type		2009		-18402	Alive	TUMOR FREE	950										0	950	0	950			0	950
TCGA-OR-A5J6	1.6793	ACC	29	FEMALE	BLACK OR AFRICAN AMERICAN	Stage II	Adrenocortical carcinoma- Usual Type		2006		-10839	Alive	TUMOR FREE	2703							Complete Remission/Response			0	2703	0	2703	0	2703	0	2703
TCGA-OR-A5LJ	86.7359	ACC	54	FEMALE	WHITE	Stage IV	Adrenocortical carcinoma- Usual Type		2005		-20069	Dead	WITH TUMOR		1105		Distant Metastasis	Lung		98	Progressive Disease			1	1105	1	1105			1	98
TCGA-OR-A5KU	9.5083	ACC	37	FEMALE	WHITE	Stage II	Adrenocortical carcinoma- Usual Type		2000		-13559	Alive	TUMOR FREE	4673							Complete Remission/Response			0	4673	0	4673	0	4673	0	4673
TCGA-OR-A5JG	74.0179	ACC	61	MALE	WHITE	Stage IV	Adrenocortical carcinoma- Usual Type		2008		-22390	Dead	WITH TUMOR		541									1	541	1	541			1	541
TCGA-OR-A5JE	220.614	ACC	17	FEMALE	WHITE	Stage I	Adrenocortical carcinoma- Usual Type		2005		-6455	Dead	WITH TUMOR		2105		Locoregional Recurrence			477				1	2105	1	2105			1	477
TCGA-OR-A5LC	304.217	ACC	71	FEMALE	WHITE	Stage IV	Adrenocortical carcinoma- Usual Type		2011		-26084	Dead	WITH TUMOR		159		Distant Metastasis	Lung		50	Progressive Disease			1	159	1	159			1	50
TCGA-OR-A5LE	118.257	ACC	14	MALE	WHITE	Stage II	Adrenocortical carcinoma- Usual Type		1997		-5383	Dead	WITH TUMOR		662		Locoregional Recurrence	Peritoneal Surfaces		265				1	662	1	662			1	265
TCGA-OR-A5J3	11.3786	ACC	23	FEMALE	WHITE	Stage III	Adrenocortical carcinoma- Usual Type		2008		-8624	Alive	WITH TUMOR	2091			Distant Metastasis	Lung		53	Complete Remission/Response			0	2091	0	2091	1	53	1	53
TCGA-PK-A5HA	6.9807	ACC	63	MALE		Stage I	Adrenocortical carcinoma- Usual Type		2011		-23345	Alive	TUMOR FREE	1201							Complete Remission/Response			0	1201	0	1201	0	1201	0	1201
TCGA-OR-A5K9	156.854	ACC	61	FEMALE	WHITE	Stage II	Adrenocortical carcinoma- Usual Type		2002		-22596	Dead	WITH TUMOR		344		Locoregional Recurrence	Peritoneal Surfaces		236				1	344	1	344			1	236
TCGA-P6-A5OG	212.256	ACC	45	FEMALE	WHITE	Stage IV	Adrenocortical carcinoma- Usual Type		2011		-16659	Dead	WITH TUMOR		383		Distant Metastasis	Lung		11	Complete Remission/Response			1	383	1	383			1	11
TCGA-P6-A5OF	44.8661	ACC	55	FEMALE	WHITE	Stage III	Adrenocortical carcinoma- Usual Type		2010		-20106	Dead	WITH TUMOR		207		Distant Metastasis	Lung		143				1	207	1	207			1	143
TCGA-OR-A5KT	34.3393	ACC	44	FEMALE	WHITE	Stage I	Adrenocortical carcinoma- Usual Type		2006		-16217	Alive	TUMOR FREE	2895			Distant Metastasis	Other, specify	Pancreas	2099	Complete Remission/Response			0	2895	0	2895	1	2099	1	2099
TCGA-OU-A5PI	10.2476	ACC	53	FEMALE	WHITE	Stage IV	Adrenocortical carcinoma- Usual Type		2011		-19492	Alive	WITH TUMOR	1171			Distant Metastasis	Lung		351	Stable Disease			0	1171	0	1171			1	351
TCGA-OR-A5JJ	149.03	ACC	65	MALE	WHITE	Stage IV	Adrenocortical carcinoma- Usual Type		2009		-24082	Dead	WITH TUMOR		490						Progressive Disease			1	490	1	490			1	490
TCGA-OR-A5L6	99.4617	ACC	60	MALE	WHITE	Stage II	Adrenocortical carcinoma- Usual Type		2011		-22057	Alive	TUMOR FREE	861							Complete Remission/Response			0	861	0	861	0	861	0	861
TCGA-OR-A5LA	4.9426	ACC	52	FEMALE	WHITE	Stage II	Adrenocortical carcinoma- Usual Type		2012		-19242	Alive	TUMOR FREE	719							Complete Remission/Response			0	719	0	719	0	719	0	719
TCGA-PA-A5YG	2.5141	ACC	51	MALE	WHITE	Stage II	Adrenocortical carcinoma- Usual Type		2012		-18926	Alive	TUMOR FREE	756							Complete Remission/Response			0	756	0	756	0	756	0	756
TCGA-OR-A5K1	48.8945	ACC	48	MALE	WHITE	Stage II	Adrenocortical carcinoma- Usual Type		2006		-17596	Alive	TUMOR FREE	3289			Locoregional Recurrence	Peritoneal Surfaces		826	Complete Remission/Response			0	3289	0	3289	1	826	1	826
TCGA-OR-A5JB	297.815	ACC	52	MALE	WHITE	Stage IV	Adrenocortical carcinoma- Usual Type		2000		-19172	Dead			551									1	551		551			0	551
TCGA-OR-A5KV	22.6767	ACC	17	FEMALE	WHITE	Stage III	Adrenocortical carcinoma- Usual Type		2003		-6250	Alive	TUMOR FREE	3878			Distant Metastasis	Lung		1116	Complete Remission/Response			0	3878	0	3878	1	1116	1	1116
TCGA-OR-A5JP	141.057	ACC	40	MALE	WHITE	Stage II	Adrenocortical carcinoma- Usual Type		2012		-14667	Alive	TUMOR FREE	464							Complete Remission/Response			0	464	0	464	0	464	0	464
TCGA-OR-A5JI	4.4692	ACC	22	MALE	WHITE	Stage I	Adrenocortical carcinoma- Usual Type		2008		-8177	Alive	TUMOR FREE	2331							Complete Remission/Response			0	2331	0	2331	0	2331	0	2331
TCGA-OR-A5KX	27.752	ACC	25	FEMALE	WHITE	Stage III	Adrenocortical carcinoma- Usual Type		2010		-9298	Alive	WITH TUMOR	1364			Distant Metastasis	Bone		62	Progressive Disease			0	1364	0	1364			1	62
TCGA-OR-A5K2	91.1005	ACC	32	FEMALE	WHITE	Stage III	Adrenocortical carcinoma- Usual Type		2010		-11970	Dead	WITH TUMOR		994		Distant Metastasis	Lung		97	Progressive Disease			1	994	1	994			1	97
TCGA-OR-A5L3	1.1398	ACC	67	FEMALE	WHITE	Stage I	Adrenocortical carcinoma- Usual Type		2000		-24763	Alive	TUMOR FREE	4628							Complete Remission/Response			0	4628	0	4628	0	4628	0	4628
TCGA-OR-A5JL	30.0547	ACC	36	FEMALE	WHITE	Stage I	Adrenocortical carcinoma- Usual Type		2009		-13155	Alive	TUMOR FREE	2056							Complete Remission/Response			0	2056	0	2056	0	2056	0	2056
TCGA-OR-A5K8	27.1871	ACC	39	MALE	WHITE	Stage II	Adrenocortical carcinoma- Usual Type		2012		-14435	Alive	TUMOR FREE	749							Complete Remission/Response			0	749	0	749	0	749	0	749
TCGA-OR-A5KO	138.256	ACC	39	FEMALE	WHITE	Stage IV	Adrenocortical carcinoma- Usual Type		2009		-14606	Alive	WITH TUMOR	1414			Distant Metastasis	Lung		541	Progressive Disease			0	1414	0	1414			1	541
TCGA-OR-A5LN	4.451	ACC	31	FEMALE	[Not Evaluated]	Stage II	Adrenocortical carcinoma- Usual Type		2008		-11414	Alive	TUMOR FREE	2342							Complete Remission/Response			0	2342	0	2342	0	2342	0	2342
TCGA-OR-A5JF	7.1383	ACC	69	FEMALE	WHITE	Stage II	Adrenocortical carcinoma- Usual Type		2007		-25502	Alive	TUMOR FREE	2015							Complete Remission/Response			0	2015	0	2015	0	2015	0	2015
TCGA-OR-A5JS	125.383	ACC	65	FEMALE	WHITE	Stage II	Adrenocortical carcinoma- Usual Type		2011		-24017	Alive	WITH TUMOR	383			Distant Metastasis	Lung		166				0	383	0	383			1	166
TCGA-OR-A5LG	39.569	ACC	46	MALE	WHITE	Stage III	Adrenocortical carcinoma- Usual Type		2008		-16875	Alive	WITH TUMOR	1589			Distant Metastasis	Lung		1393	Complete Remission/Response			0	1589	0	1589	1	1393	1	1393
TCGA-OR-A5LT	63.5856	ACC	57	MALE	[Not Evaluated]	Stage III	Adrenocortical carcinoma- Usual Type		2012		-21032	Alive	TUMOR FREE	549							Complete Remission/Response			0	549	0	549	0	549	0	549
TCGA-OR-A5LM	27.4998	ACC	23	MALE	[Not Evaluated]	Stage II	Adrenocortical carcinoma- Usual Type		2008		-8735	Alive	TUMOR FREE	1858							Complete Remission/Response			0	1858	0	1858	0	1858	0	1858
TCGA-OR-A5LK	5.8328	ACC	62	MALE	[Not Evaluated]	Stage II	Adrenocortical Carcinoma- Oncocytic Type		2007		-22919	Alive	TUMOR FREE	2740							Complete Remission/Response			0	2740	0	2740	0	2740	0	2740
TCGA-OR-A5L5	2.9195	ACC	77	FEMALE	WHITE	Stage I	Adrenocortical carcinoma- Usual Type		2010		-28270	Alive	TUMOR FREE	1317							Complete Remission/Response			0	1317	0	1317	0	1317	0	1317
TCGA-OR-A5JM	216.897	ACC	25	FEMALE	WHITE	Stage IV	Adrenocortical carcinoma- Usual Type		2011		-9359	Dead	WITH TUMOR		562		Distant Metastasis	Liver		72	Progressive Disease			1	562	1	562			1	72
TCGA-PK-A5H8	77.5675	ACC	42	MALE	WHITE	Stage II	Adrenocortical carcinoma- Usual Type		2004		-15373	Alive	TUMOR FREE	3623							Complete Remission/Response			0	3623	0	3623	0	3623	0	3623
TCGA-OR-A5J9	34.0296	ACC	22	FEMALE	WHITE	Stage II	Adrenocortical carcinoma- Usual Type		2010		-8175	Alive	WITH TUMOR	1352			Distant Metastasis	Lung		414	Complete Remission/Response			0	1352	0	1352	1	414	1	414
TCGA-OR-A5JQ	37.1028	ACC	26	FEMALE	WHITE	Stage II	Adrenocortical Carcinoma- Myxoid Type		2006		-9667	Alive	TUMOR FREE	1103							Complete Remission/Response			0	1103	0	1103	0	1103	0	1103
TCGA-OR-A5LH	2.1904	ACC	36	FEMALE	WHITE	Stage II	Adrenocortical carcinoma- Usual Type		2005		-13182	Dead	WITH TUMOR		2385						Progressive Disease			1	2385	1	2385			1	2385
TCGA-OR-A5JT	37.1447	ACC	65	FEMALE	WHITE	Stage II	Adrenocortical carcinoma- Usual Type		2011		-23794	Alive	WITH TUMOR	907							Stable Disease			0	907	0	907			0	907
TCGA-OR-A5L8	6.0399	ACC	36	FEMALE	WHITE	Stage II	Adrenocortical carcinoma- Usual Type		2011		-13472	Alive	TUMOR FREE	885							Complete Remission/Response			0	885	0	885	0	885	0	885
TCGA-OR-A5LR	12.248	ACC	30	FEMALE	[Not Evaluated]	Stage II	Adrenocortical carcinoma- Usual Type		2011		-11261	Alive	TUMOR FREE	853							Complete Remission/Response			0	853	0	853	0	853	0	853
TCGA-OR-A5JC	60.4286	ACC	37	MALE	WHITE		Adrenocortical carcinoma- Usual Type		2001		-13862	Dead			1750									1	1750		1750			0	1750
TCGA-OR-A5JZ	41.2462	ACC	60	MALE	WHITE	Stage II	Adrenocortical carcinoma- Usual Type		2011		-22218	Alive	WITH TUMOR	822			Distant Metastasis	Liver		247	Progressive Disease			0	822	0	822			1	247
TCGA-OR-A5J8	113.868	ACC	66	MALE	WHITE	Stage III	Adrenocortical carcinoma- Usual Type		2011		-24266	Dead	WITH TUMOR		579		Locoregional Recurrence	Peritoneal Surfaces		530	Complete Remission/Response			1	579	1	579	1	530	1	530
TCGA-OR-A5JY	116.905	ACC	68	FEMALE	WHITE	Stage IV	Adrenocortical carcinoma- Usual Type		2011		-25190	Dead	WITH TUMOR		552		Distant Metastasis	Liver		75	Progressive Disease			1	552	1	552			1	75
TCGA-OR-A5J5	74.2326	ACC	30	MALE	WHITE	Stage III	Adrenocortical carcinoma- Usual Type		2000		-11171	Dead	WITH TUMOR		365		Locoregional Recurrence	Other, specify	vena cava thrombus	50	Progressive Disease			1	365	1	365			1	50
TCGA-OR-A5K3	16.1515	ACC	53	MALE	WHITE	Stage II	Adrenocortical Carcinoma- Oncocytic Type		2005		-19375	Alive	TUMOR FREE	3465							Complete Remission/Response			0	3465	0	3465	0	3465	0	3465
TCGA-OR-A5JO	16.4789	ACC	26	FEMALE	WHITE	Stage I	Adrenocortical carcinoma- Usual Type		2005		-9547	Alive	TUMOR FREE	1194							Complete Remission/Response			0	1194	0	1194	0	1194	0	1194
TCGA-OR-A5K6	20.6718	ACC	56	FEMALE	WHITE	Stage II	Adrenocortical carcinoma- Usual Type		2010		-20657	Alive	WITH TUMOR	1493			Distant Metastasis	Liver		391	Complete Remission/Response			0	1493	0	1493	1	391	1	391
TCGA-OR-A5LB	22.7061	ACC	59	MALE	WHITE	Stage IV	Adrenocortical carcinoma- Usual Type		2006		-21565	Dead	WITH TUMOR		1204		Distant Metastasis	Liver		611	Progressive Disease			1	1204	1	1204			1	611
TCGA-OR-A5LP	4.7837	ACC	37	FEMALE	[Not Evaluated]	Stage II	Adrenocortical carcinoma- Usual Type		2009		-13574	Alive	TUMOR FREE	1857							Complete Remission/Response			0	1857	0	1857	0	1857	0	1857
TCGA-OR-A5JW	4.5352	ACC	47	MALE	WHITE	Stage II	Adrenocortical carcinoma- Usual Type		2008		-17513	Alive	TUMOR FREE	2202							Complete Remission/Response			0	2202	0	2202	0	2202	0	2202
TCGA-OR-A5LO	18.802	ACC	61	FEMALE	[Not Evaluated]	Stage II	Adrenocortical carcinoma- Usual Type		2008		-22370	Dead	WITH TUMOR		2405		Distant Metastasis	Lung		153	Complete Remission/Response			1	2405	1	2405	1	153	1	153
TCGA-OR-A5KW	36.0134	ACC	55	FEMALE	WHITE	Stage III	Adrenocortical carcinoma- Usual Type		2009		-20328	Alive	TUMOR FREE	2076							Complete Remission/Response			0	2076	0	2076	0	2076	0	2076
TCGA-OR-A5K4	138.855	ACC	64	FEMALE	WHITE	Stage III	Adrenocortical carcinoma- Usual Type		2011		-23481	Alive	TUMOR FREE	1082							Complete Remission/Response			0	1082	0	1082	0	1082	0	1082
TCGA-PK-A5H9	3.0024	ACC	27	FEMALE	ASIAN	Stage II	Adrenocortical carcinoma- Usual Type		2012		-10173	Alive	TUMOR FREE	616							Complete Remission/Response			0	616	0	616	0	616	0	616
TCGA-OR-A5L9	4.8668	ACC	53	FEMALE	WHITE	Stage II	Adrenocortical carcinoma- Usual Type		2011		-19526	Alive	TUMOR FREE	871							Complete Remission/Response			0	871	0	871	0	871	0	871
TCGA-OR-A5JD	2.5939	ACC	57	FEMALE	WHITE	Stage II	Adrenocortical Carcinoma- Oncocytic Type		2005		-20989	Alive	TUMOR FREE	3038							Complete Remission/Response			0	3038	0	3038	0	3038	0	3038
TCGA-OR-A5JV	14.0606	ACC	55	MALE	WHITE	Stage II	Adrenocortical carcinoma- Usual Type		2008		-20319	Alive	TUMOR FREE	2023			New Primary Tumor	Lymph Node(s)		953	Complete Remission/Response			0	2023	0	2023	0	2023	1	953
TCGA-PK-A5HB	216.037	ACC	63	MALE			Adrenocortical carcinoma- Usual Type		2003		-23293	Alive	WITH TUMOR	1293			Distant Metastasis	Lung		213				0	1293	0	1293			1	213
TCGA-OR-A5J7	154.373	ACC	30	FEMALE	WHITE	Stage III	Adrenocortical carcinoma- Usual Type		2009		-11279	Dead	WITH TUMOR		490		Locoregional Recurrence	Retroperitoneal lymph nodes		162	Progressive Disease			1	490	1	490			1	162
TCGA-OR-A5KY	282.917	ACC	23	FEMALE	WHITE	Stage IV	Adrenocortical carcinoma- Usual Type		2010		-8745	Dead	WITH TUMOR		391		Locoregional Recurrence	Peritoneal Surfaces		178	Progressive Disease			1	391	1	391			1	178
TCGA-OR-A5K5	77.6859	ACC	59	FEMALE	WHITE	Stage III	Adrenocortical carcinoma- Usual Type		2012		-21907	Dead	WITH TUMOR		498		Distant Metastasis	Lung		108	Progressive Disease			1	498	1	498			1	108
TCGA-OR-A5J2	35.3271	ACC	44	FEMALE	WHITE	Stage IV	Adrenocortical carcinoma- Usual Type		2004		-16090	Dead	WITH TUMOR		1677		Distant Metastasis	Soft Tissue		289	Progressive Disease			1	1677	1	1677			1	289
TCGA-OR-A5LD	96.3583	ACC	52	MALE	WHITE	Stage III	Adrenocortical carcinoma- Usual Type		1998		-19111	Dead	WITH TUMOR		1197		Distant Metastasis	Lung		444				1	1197	1	1197			1	444
TCGA-OR-A5JK	22.6468	ACC	49	MALE	WHITE	Stage IV	Adrenocortical carcinoma- Usual Type		2009		-18214	Alive	TUMOR FREE	1497							Partial Remission/Response			0	1497	0	1497			0	1497
TCGA-OR-A5LS	17.0491	ACC	34	FEMALE	[Not Evaluated]	Stage II	Adrenocortical carcinoma- Usual Type		2011		-12663	Alive	TUMOR FREE	1096							Complete Remission/Response			0	1096	0	1096	0	1096	0	1096
TCGA-OR-A5JR	22.6967	ACC	45	MALE	WHITE	Stage I	Adrenocortical carcinoma- Usual Type		2002		-16604	Alive	TUMOR FREE	3688							Complete Remission/Response			0	3688	0	3688	0	3688	0	3688
TCGA-OR-A5LL	2.5475	ACC	75	FEMALE	[Not Evaluated]	Stage II	Adrenocortical carcinoma- Usual Type		2007		-27607	Dead	WITH TUMOR		1613		Distant Metastasis	Liver		213	Complete Remission/Response			1	1613	1	1613	1	213	1	213
TCGA-OR-A5J1	9.9621	ACC	58	MALE	WHITE	Stage II	Adrenocortical carcinoma- Usual Type		2000		-21496	Dead	WITH TUMOR		1355		Distant Metastasis	Peritoneal Surfaces		754	Complete Remission/Response			1	1355	1	1355	1	754	1	754
