# Supplementary material for: System analysis identifies UBE2C as a novel oncogene target for adrenocortical carcinoma
Source: PLoS One. 2023 Aug 3;18(8):e0289418. doi: 10.1371/journal.pone.0289418 (PMC10399895; doi:10.1371/journal.pone.0289418)
Supplement: S5 Table — The result showed that G1 group (above 75th percentile of UBE2C expression) contained 16 significantly overexpressed m6A regulators compared with G2 group (below 25th percentile of UBE2C expression). (XLSX) [file pone.0289418.s005.xlsx]

## Sheet: Supplementary Table 5
	METTL3	METTL14	WTAP	VIRMA	RBM15	RBM15B	ZC3H13	YTHDC1	YTHDC2	YTHDF3	YTHDF1	YTHDF2	HNRNPC	IGF2BP1	IGF2BP2	IGF2BP3	RBMX	HNRNPA2B1	FTO	ALKBH5	Groups
Pvalue	0.000747408	0.201194	0.000835766	0.000530525	8.34e-08	7.94e-05	0.0326434	0.00291451	0.16534	0.00264263	0.00426675	0.00116007	2.4e-06	0.00599066	0.00614496	0.00976931	1.13e-06	3.29e-07	0.340785	0.00239353	NA
TCGA-OR-A5KZ	4.07121	4.23814	6.42639	5.26929	3.62915	5.0923	3.41938	5.47564	3.87919	6.10759	6.76161	6.35518	8.44423	0.363451	6.28503	0.79975	7.45288	8.57015	4.73548	6.81928	G1
TCGA-OR-A5JA	3.96062	3.78055	5.67902	3.22217	3.5758	4.29325	3.62168	4.99648	3.5699	4.66816	5.48199	5.81622	7.38603	0.288063	0.340505	0.164658	6.28082	7.4529	3.35786	6.93898	G1
TCGA-OR-A5JE	2.77787	3.03341	5.40974	3.31978	3.18392	4.37068	2.31837	3.91105	2.91743	4.43097	5.89801	5.59996	7.28326	0.0299829	4.87193	0.033793	5.83679	6.9424	2.52409	5.85065	G1
TCGA-OR-A5LC	4.09296	3.09427	4.44308	3.92194	2.59577	4.31602	3.78643	4.49625	3.13194	4.71427	5.67931	5.38915	7.39914	0.475085	3.99046	0	6.72059	8.06304	3.00495	6.42282	G1
TCGA-OR-A5LE	4.13377	2.79608	5.36357	4.25506	3.10044	5.1658	4.42588	5.20592	4.21089	5.28969	6.12999	6.71828	7.97116	3.62005	4.89072	2.58804	6.46692	7.83384	3.79099	6.17624	G1
TCGA-OR-A5K9	3.42182	3.54944	5.39718	4.69096	3.33825	4.50281	3.90289	4.85857	4.40765	5.70538	5.93426	5.77147	7.86759	0.161823	0.138683	0.0113525	6.74548	8.07536	3.68375	6.64438	G1
TCGA-P6-A5OG	4.1358	3.40383	4.80614	4.14771	3.88722	5.2235	4.02288	4.69096	3.39955	4.79832	5.76069	5.59388	7.31007	0.0513025	5.2265	2.3471	6.18418	7.44711	3.30979	5.97419	G1
TCGA-OR-A5JJ	3.97876	3.00831	4.44786	4.13927	2.7684	4.10162	3.51315	5.17518	3.40919	5.29347	6.73971	6.24614	7.32869	0.152378	0.288654	0.0621217	6.50222	7.44274	3.59816	6.52766	G1
TCGA-OR-A5L6	3.13555	2.17833	3.88623	2.62658	1.93584	2.42608	2.02648	3.43751	3.22608	3.65636	5.14515	4.26514	5.90435	0.0294175	0.103665	0.0166389	5.26054	6.36159	2.68493	5.42705	G1
TCGA-OR-A5JB	3.59178	2.99014	4.95184	4.28598	4.27583	4.7691	3.62542	4.53139	2.87884	4.97661	6.15246	6.45038	7.84313	0.219835	4.02144	0.0213376	6.55955	8.01072	2.71004	6.33885	G1
TCGA-OR-A5JP	3.72373	2.99215	5.35385	3.874	3.64205	4.30245	3.1416	4.65443	3.11332	5.60375	6.34812	6.28524	7.79885	0.216982	5.64414	1.0844	6.28508	7.4497	2.12803	6.70197	G1
TCGA-OR-A5KO	4.57594	4.42779	4.7726	4.57946	3.34393	4.41939	4.17344	5.56077	3.92471	5.95644	5.40046	6.16024	7.74129	0.0196308	0.78157	0.13829	6.6449	7.96888	4.1152	6.29127	G1
TCGA-OR-A5JS	4.5552	3.7001	5.06453	4.40598	3.24597	4.63628	3.4801	4.77677	6.59497	5.5319	6.04303	5.91109	7.3361	1.07738	0.687956	0.238787	6.26506	7.53128	3.7952	7.45688	G1
TCGA-OR-A5JM	4.55326	3.08868	6.12528	4.35769	3.17627	4.78768	4.44041	4.93652	4.24516	6.04347	5.96687	5.83568	7.77455	4.11154	5.56292	2.10775	6.61689	8.25752	3.80061	6.75614	G1
TCGA-OR-A5J8	3.42635	3.5232	6.12181	4.06649	3.08933	5.55855	3.89546	4.52656	2.51213	4.75067	6.46455	5.71034	7.24846	3.43856	5.55736	1.17632	5.96147	7.38029	2.6599	7.15334	G1
TCGA-OR-A5JY	4.51133	3.14757	4.57912	3.85477	3.21498	4.32988	3.837	4.77808	4.1078	4.80917	5.37268	5.88996	6.82616	6.17166	5.70263	2.883	5.7661	7.55139	2.54984	6.85788	G1
TCGA-OR-A5K4	3.70443	4.81166	4.99953	4.99225	3.57591	4.60296	4.0462	5.71244	4.32179	6.43018	6.53703	6.11448	7.65158	0	3.4577	0.119423	6.41572	7.4393	4.24017	7.01749	G1
TCGA-PK-A5HB	3.91042	3.05877	5.50448	4.06758	3.98747	4.54285	3.94705	5.6717	4.68634	4.86894	6.27663	6.2611	7.98178	0	0.974896	0.113034	6.95055	7.41044	3.13169	6.78815	G1
TCGA-OR-A5J7	3.33451	3.2301	4.60968	3.77243	3.22746	4.31383	2.52482	4.24697	4.01336	4.91758	5.24175	5.49231	7.35279	0.891652	5.06589	0.984115	6.33447	7.67641	2.45425	6.15379	G1
TCGA-OR-A5KY	4.06283	2.77659	4.28468	3.53856	2.9357	4.02913	3.114	4.66017	3.6829	4.60234	5.84802	5.82663	7.41838	0.0628125	0.412185	0.123401	6.12139	7.26816	3.23726	6.61765	G1
TCGA-OR-A5JX	3.59526	2.57805	4.4924	3.13767	2.34647	3.08824	3.19985	4.19483	3.71316	4.64868	5.64314	4.72297	6.67304	0.0732718	0.271784	0.0500489	5.81091	7.05876	2.66095	6.75386	G2
TCGA-OR-A5J6	2.33434	3.23383	5.26328	3.65321	2.31089	4.07558	3.45816	4.3763	3.14726	4.83445	5.40721	5.46085	6.62655	0.0173518	2.58602	0.104605	4.89851	6.93151	3.33152	5.84271	G2
TCGA-OR-A5KU	2.89743	4.06935	4.71431	3.5693	3.00508	3.82546	2.64219	4.67182	4.35538	4.53624	6.28786	5.78749	6.6108	0.0820213	0.276556	0.0402612	5.80648	6.75535	3.68402	7.25485	G2
TCGA-PK-A5HA	3.11302	2.66984	4.88846	3.44883	1.66767	3.68367	2.59674	4.28844	2.9146	4.61868	5.08811	4.58397	6.57649	0	0.290542	0.051024	5.64316	6.16946	2.90924	5.99171	G2
TCGA-OR-A5LA	1.78245	2.29481	2.85927	2.71798	1.55694	2.53551	2.10946	2.93123	1.80867	3.5577	4.83748	3.88714	5.50811	0.0147838	0.397036	0.00561557	4.09184	5.35543	2.39884	4.76607	G2
TCGA-PA-A5YG	2.80496	2.87289	3.92071	3.00985	2.24446	3.59259	3.15359	3.67107	3.57232	4.18505	5.27906	4.80703	5.72769	0.00532812	0.489954	0.0652966	5.39544	5.97504	3.71003	5.65455	G2
TCGA-OR-A5JI	1.54132	2.75213	3.44837	2.22823	1.55061	3.17517	1.79377	3.16451	2.13439	3.62328	4.33291	4.05237	5.64082	0.0275787	0.314407	0.024887	4.65719	5.40011	2.31426	5.39594	G2
TCGA-OR-A5L3	2.01189	1.24938	2.82454	1.72168	1.31574	2.33334	1.90674	2.34349	1.48599	2.88979	4.10979	2.90176	4.7835	0.0139267	1.73249	0	3.29771	4.73333	1.59474	4.71927	G2
TCGA-OR-A5LN	1.95412	2.05033	3.44456	2.37156	1.37195	2.73801	2.10648	3.20101	2.1272	3.51585	4.09432	3.87946	5.1149	0	0.145221	0.00676478	4.52902	5.84347	1.77993	4.82796	G2
TCGA-OR-A5JF	3.05003	3.58168	4.11451	3.66438	2.41031	3.97384	2.95144	4.52184	3.86695	4.25837	6.19078	5.68236	6.34384	2.72078	1.00755	0.167358	5.57083	6.73089	3.66779	6.10837	G2
TCGA-OR-A5LK	1.61777	2.34136	3.66967	1.91571	1.17517	3.11793	1.93795	3.51865	2.72371	2.93227	4.58301	3.93057	4.95066	0.00934717	0.344488	0.0920721	4.84107	5.41393	1.53774	4.86053	G2
TCGA-OR-A5L5	3.38834	2.81551	3.95106	3.55818	2.38844	3.34832	3.18862	3.93698	3.48015	4.53848	5.33363	5.01919	6.37343	0	1.81959	0.00676478	5.69172	6.37047	3.47406	5.74482	G2
TCGA-OR-A5LH	3.16	4.48265	4.5735	3.33761	2.67983	4.02823	3.53874	4.573	3.64203	5.00146	5.5337	5.89963	6.73261	1.53157	2.73123	1.17114	5.46972	6.96779	2.61094	6.68557	G2
TCGA-OR-A5L8	5.28163	3.91542	4.86496	5.12147	2.99061	5.01182	4.36375	5.25426	4.86895	6.17713	5.62862	6.35341	7.89374	0.00934717	0.698574	0.0210533	6.60457	7.62608	4.8986	6.34943	G2
TCGA-OR-A5LP	3.27093	2.8731	3.96104	3.26972	2.19014	3.88461	3.49868	3.95421	3.87354	4.31575	5.67905	5.12358	6.29223	0.0408223	0.927972	0.0842004	5.36408	6.24566	3.77881	5.9572	G2
TCGA-OR-A5JW	4.11713	4.25034	5.32296	3.66312	2.76231	3.79438	3.94207	4.9308	4.61982	4.97057	6.27146	5.82864	7.09101	0.0163537	0.100709	0.458277	6.09348	7.08837	3.84419	6.13967	G2
TCGA-PK-A5H9	3.86137	4.49654	5.38694	4.24923	2.93791	5.01866	4.69042	5.34314	4.03123	5.88415	5.97376	6.30447	6.87239	0.220454	4.64148	0.00963382	5.97957	7.2822	3.57449	6.47244	G2
TCGA-OR-A5L9	0.674189	0.768333	1.70942	1.39643	0.758133	1.1527	1.30059	1.55075	1.1141	2.18555	3.495	2.18059	3.85462	0.067501	0.46801	0	3.05162	3.84198	1.17849	2.89528	G2
TCGA-OR-A5JD	2.65437	2.83726	3.20452	2.87617	1.4621	3.50764	2.36289	3.70367	2.53565	4.1479	4.68613	4.05303	5.39011	0.00475305	0.123534	0.0318186	4.66901	5.67405	2.39841	5.67181	G2
TCGA-OR-A5LL	4.69012	4.38875	5.20854	4.25933	2.5633	4.61736	4.55609	5.17698	4.25274	5.42878	6.24496	5.86917	7.40566	0.0724488	0.417164	0.232047	5.95922	7.38035	4.21501	7.02568	G2
