# Supplementary material for: System analysis identifies UBE2C as a novel oncogene target for adrenocortical carcinoma
Source: PLoS One. 2023 Aug 3;18(8):e0289418. doi: 10.1371/journal.pone.0289418 (PMC10399895; doi:10.1371/journal.pone.0289418)
Supplement: S6 Table — The result showed the differentially expressed genes between G1 group (above 75th percentile of UBE2C expression) and G2 group (below 25th percentile of UBE2C expression). (XLSX) [file pone.0289418.s006.xlsx]

## Sheet: Supplementary Table 6
	logFC	AveExpr	t	P.Value	adj.P.Val	B
UBE2C	5.23659	4.86537	24.0847	1.92e-25	3.18e-21	47.5162
PBK	4.74054	3.57224	17.0917	5.31e-20	3.66e-17	35.4332
CDC20	4.60999	3.47943	17.9826	8.72e-21	9.63e-18	37.1982
CDK1	4.43766	3.693	19.1681	8.77e-22	2.91e-18	39.433
BIRC5	4.43024	3.23215	18.775	1.85e-21	4.39e-18	38.7058
MYBL2	4.37303	2.98589	15.9868	5.53e-19	2.23e-16	33.1353
CCNB2	4.3603	3.12862	17.5776	1.97e-20	1.81e-17	36.4052
CDT1	4.35251	3.86513	18.5142	3.07e-21	5.65e-18	38.2158
TOP2A	4.25431	3.45817	16.1907	3.55e-19	1.64e-16	33.5687
PTTG1	4.22692	4.5027	17.4921	2.34e-20	1.97e-17	36.2359
RRM2	4.0953	2.61576	18.0847	7.12e-21	9.08e-18	37.3956
TK1	4.0213	4.1216	13.1797	3.76e-16	7.79e-14	26.6927
KIFC1	4.01985	3.17168	16.7852	1.01e-19	6.4e-17	34.8082
AURKB	3.94582	2.70788	16.5498	1.65e-19	9.42e-17	34.3219
CEP55	3.94235	2.8753	16.1028	4.3e-19	1.87e-16	33.3823
TROAP	3.9313	2.59392	21.8444	7.31e-24	6.05e-20	44.0502
KIF20A	3.91272	2.91026	17.9109	1.01e-20	1.04e-17	37.059
CDKN3	3.87545	3.25996	17.6685	1.64e-20	1.59e-17	36.5846
MKI67	3.85269	2.54261	16.115	4.19e-19	1.87e-16	33.4083
CDCA8	3.84999	3.17273	17.4826	2.38e-20	1.97e-17	36.2171
TPX2	3.83818	4.47384	13.4469	1.95e-16	4.24e-14	27.3461
CCNA2	3.82016	3.21529	15.1615	3.44e-18	1.14e-15	31.3347
ASF1B	3.79992	4.50856	16.4566	2.01e-19	1.06e-16	34.1277
DLGAP5	3.77338	2.35697	16.6711	1.28e-19	7.76e-17	34.5732
ANLN	3.76658	3.13341	14.5046	1.55e-17	4.43e-15	29.8474
FATE1	3.75966	3.98574	3.76396	0.000536715	0.00219837	-1.04275
NPTX1	3.72	4.36755	4.57907	4.47e-05	0.000336388	1.36444
KIF2C	3.69318	2.64875	15.0635	4.3e-18	1.4e-15	31.1159
HJURP	3.69257	2.3692	18.5281	2.99e-21	5.65e-18	38.242
CENPF	3.69063	2.69402	16.6584	1.31e-19	7.76e-17	34.5469
CDCA5	3.68036	3.08955	16.2268	3.29e-19	1.56e-16	33.6452
CENPM	3.6434	2.97984	19.7978	2.71e-22	1.12e-18	40.5706
ZWINT	3.63571	4.28786	14.234	2.93e-17	7.81e-15	29.2202
NUF2	3.61458	2.57844	19.0681	1.06e-21	2.93e-18	39.2493
UBE2T	3.57984	4.26625	15.9055	6.6e-19	2.54e-16	32.9612
CENPA	3.54716	2.26844	16.4485	2.05e-19	1.06e-16	34.1108
PLK1	3.52287	2.46747	18.1771	5.94e-21	8.19e-18	37.5735
CCNB1	3.52102	5.14281	13.8276	7.72e-17	1.8e-14	28.2619
MELK	3.50444	2.72064	12.7697	1.05e-15	2.07e-13	25.6727
FOXM1	3.50281	2.87408	15.6859	1.07e-18	3.93e-16	32.4874
SPC24	3.49195	2.95857	17.4468	2.56e-20	2.02e-17	36.1458
NEK2	3.48308	2.41832	15.3247	2.38e-18	8.22e-16	31.6968
PKMYT1	3.47098	2.58219	15.7516	9.24e-19	3.48e-16	32.6297
CDC45	3.42049	2.38462	17.1396	4.81e-20	3.46e-17	35.53
CDCA3	3.41599	2.66906	18.0233	8.05e-21	9.52e-18	37.277
SPC25	3.41041	2.40127	15.9309	6.24e-19	2.46e-16	33.0156
SHCBP1	3.40959	2.38781	16.5116	1.79e-19	9.88e-17	34.2423
DTL	3.395	2.47714	19.9898	1.91e-22	1.05e-18	40.9109
KIF4A	3.38655	2.35359	18.459	3.42e-21	5.66e-18	38.1113
NDC80	3.38482	2.51954	18.4002	3.83e-21	5.77e-18	37.9997
LMNB1	3.36704	3.5578	11.9285	9.25e-15	1.52e-12	23.5124
APOBEC3B	3.32461	2.69538	8.16482	4.69e-10	3.58e-08	12.7163
FAM83D	3.31153	2.75	13.3066	2.75e-16	5.76e-14	27.0042
RACGAP1	3.30211	3.61176	13.5101	1.67e-16	3.78e-14	27.4994
STMN1	3.28545	5.05798	11.6798	1.79e-14	2.77e-12	22.856
BUB1	3.2694	2.38194	16.3744	2.4e-19	1.2e-16	33.9556
GTSE1	3.26749	2.28698	15.5194	1.54e-18	5.44e-16	32.1248
IQGAP3	3.26138	2.27215	14.2254	2.99e-17	7.81e-15	29.2002
KIF11	3.24117	3.0951	12.4916	2.14e-15	3.98e-13	24.9685
NCAPG	3.21453	2.31029	16.0409	4.91e-19	2.06e-16	33.2507
AURKA	3.19927	3.77123	14.4751	1.66e-17	4.59e-15	29.7795
TRIP13	3.1945	2.68687	13.9984	5.13e-17	1.21e-14	28.6672
KIF18B	3.1882	2.0062	17.2833	3.58e-20	2.69e-17	35.8193
SKA1	3.17693	2.60563	14.5757	1.32e-17	3.83e-15	30.0108
ACAT2	3.13894	5.07152	5.1866	6.5e-06	8.2e-05	3.2532
TACC3	3.13839	3.34987	16.2412	3.19e-19	1.55e-16	33.6755
PCOLCE	3.1241	5.49943	4.34537	9.25e-05	0.000579249	0.656179
ZNF367	3.09508	2.97034	11.1227	8.08e-14	1.15e-11	21.3559
FSCN1	3.06935	6.94881	7.08373	1.42e-08	7.08e-07	9.31587
SFRP1	3.04575	3.17345	4.33336	9.6e-05	0.000595747	0.620117
CKAP2L	3.01792	1.7906	17.0412	5.9e-20	3.9e-17	35.3309
RAD51AP1	3.00987	2.68642	14.9057	6.15e-18	1.92e-15	30.7614
HMMR	3.00399	2.42065	13.4343	2.01e-16	4.32e-14	27.3154
INHA	2.98312	6.76743	3.37523	0.00164916	0.00524993	-2.1138
GINS2	2.98038	3.25181	14.9419	5.67e-18	1.8e-15	30.8431
MVD	2.97775	5.70269	6.31076	1.72e-07	5.49e-06	6.84175
FAM111B	2.96153	1.94728	14.0449	4.59e-17	1.12e-14	28.7767
ASPM	2.9602	1.76238	14.6488	1.11e-17	3.41e-15	30.1782
SPAG5	2.959	2.9137	14.0737	4.28e-17	1.06e-14	28.8446
CENPU	2.95308	3.212	11.8697	1.08e-14	1.74e-12	23.3578
PITX1	2.95114	2.7189	5.40478	3.22e-06	4.91e-05	3.94351
EXO1	2.94241	1.9679	14.6031	1.24e-17	3.65e-15	30.0737
TMEM97	2.94176	5.89676	4.77594	2.4e-05	0.000213246	1.9699
UHRF1	2.93834	1.96974	15.2759	2.66e-18	8.99e-16	31.5888
SQLE	2.92546	6.1105	4.81055	2.16e-05	0.000196444	2.07704
RMI2	2.90907	3.41129	11.0992	8.62e-14	1.22e-11	21.2919
KIF23	2.90294	2.32131	12.9804	6.19e-16	1.25e-13	26.1996
PSRC1	2.88889	2.60661	14.6038	1.23e-17	3.65e-15	30.0751
NSMF	2.87472	4.34321	4.8774	1.74e-05	0.000166917	2.28461
FEN1	2.86966	5.05054	9.08419	2.82e-11	2.83e-09	15.518
RAD51	2.86325	1.97786	13.4686	1.85e-16	4.07e-14	27.3989
CDCA2	2.85945	1.82648	15.5584	1.42e-18	5.1e-16	32.21
CENPW	2.85498	4.2973	12.5638	1.78e-15	3.34e-13	25.1523
FDPS	2.85481	5.00763	5.75731	1.03e-06	2.17e-05	5.0672
HMGCS1	2.85101	5.55047	3.94338	0.000314762	0.00146648	-0.529504
PIMREG	2.85049	2.67061	11.2741	5.34e-14	7.76e-12	21.7676
PCLAF	2.84662	1.87152	11.293	5.08e-14	7.44e-12	21.8189
UBE2S	2.8437	4.88297	10.5293	4.2e-13	5.4e-11	19.7128
CDCA7	2.81067	1.68668	8.55633	1.4e-10	1.21e-08	13.921
AIF1L	2.80444	4.08286	5.23614	5.54e-06	7.32e-05	3.4095
FGFR4	2.80229	4.4799	3.89211	0.000366943	0.00164542	-0.677264
RECQL4	2.79051	3.08997	12.3954	2.74e-15	4.93e-13	24.7227
DEPDC1	2.78368	1.65261	14.3082	2.46e-17	6.68e-15	29.393
SEMA7A	2.77584	4.07328	4.92554	1.5e-05	0.000149729	2.43454
MCM6	2.76457	4.43388	11.3021	4.95e-14	7.32e-12	21.8436
PEG10	2.75931	5.62845	3.05445	0.00399797	0.0107674	-2.94816
SKA3	2.75434	1.9868	14.4837	1.63e-17	4.58e-15	29.7993
MXD3	2.75179	2.63387	16.034	4.99e-19	2.06e-16	33.236
CDC25C	2.73616	2.0621	13.8043	8.17e-17	1.88e-14	28.2063
HES6	2.72748	4.09556	6.19323	2.52e-07	7.44e-06	6.46452
MCM7	2.72616	5.07964	10.4017	6.03e-13	7.45e-11	19.3533
MCM5	2.72248	3.68141	12.4654	2.29e-15	4.21e-13	24.9019
ESPL1	2.72014	2.09115	13.9995	5.11e-17	1.21e-14	28.6697
BUB1B	2.69815	1.91777	12.1513	5.16e-15	8.9e-13	24.0936
ACKR3	2.69723	4.37315	6.34669	1.53e-07	4.99e-06	6.95708
TFRC	2.67944	4.63348	5.73421	1.11e-06	2.3e-05	4.99334
EZH2	2.67503	2.78573	12.3445	3.12e-15	5.56e-13	24.592
TUBB6	2.66934	4.00894	7.39059	5.35e-09	3.08e-07	10.2904
ENC1	2.66476	3.85256	5.24187	5.44e-06	7.24e-05	3.42759
H2AX	2.66133	5.87968	12.4339	2.48e-15	4.51e-13	24.8214
CHEK1	2.65959	2.46464	11.6868	1.76e-14	2.74e-12	22.8746
TTK	2.65739	2.57725	8.90019	4.91e-11	4.65e-09	14.965
CDC7	2.65661	2.69408	13.3078	2.74e-16	5.76e-14	27.0072
TCF19	2.65114	3.41688	10.9801	1.2e-13	1.64e-11	20.9655
NCAPH	2.63268	1.81686	12.795	9.87e-16	1.97e-13	25.7363
PRR11	2.62772	1.90365	12.5908	1.66e-15	3.16e-13	25.221
CKS2	2.62359	7.63214	8.92202	4.6e-11	4.4e-09	15.0309
CKS1B	2.61689	3.92547	8.57087	1.34e-10	1.17e-08	13.9654
FASN	2.61307	5.28514	6.42503	1.19e-07	4.1e-06	7.20849
ATAD2	2.61093	3.29226	8.80796	6.5e-11	6.06e-09	14.6863
SLC2A6	2.61017	3.34617	5.36721	3.64e-06	5.36e-05	3.8243
CDC25A	2.60135	2.45192	9.00785	3.55e-11	3.5e-09	15.2891
CILP2	2.59967	1.73532	5.86403	7.31e-07	1.68e-05	5.40878
MMP14	2.58267	5.62871	4.60512	4.12e-05	0.000318109	1.44412
E2F1	2.5787	4.83953	10.672	2.82e-13	3.64e-11	20.1124
COL4A2	2.56586	5.27219	6.81243	3.4e-08	1.48e-06	8.44986
NETO2	2.55848	3.79252	5.80362	8.89e-07	1.93e-05	5.21537
ANGPTL4	2.54657	3.72621	4.65172	3.56e-05	0.000287264	1.587
KPNA2	2.53788	3.9943	9.00087	3.63e-11	3.55e-09	15.2681
INSIG1	2.52871	6.08969	4.78267	2.35e-05	0.000209938	1.99071
LDLR	2.52869	6.56223	3.43686	0.00138494	0.00458324	-1.94808
GPR153	2.52593	2.33119	5.44751	2.81e-06	4.47e-05	4.07925
COL1A1	2.52549	5.55341	4.20029	0.000144499	0.000811706	0.223068
CDC6	2.50692	2.6724	10.3747	6.51e-13	7.93e-11	19.2769
H2BC12	2.49858	5.55033	6.00247	4.67e-07	1.2e-05	5.85246
ECT2	2.49317	2.97912	8.43761	2.02e-10	1.66e-08	13.5574
IDI1	2.49257	6.25847	4.42262	7.28e-05	0.000482802	0.888936
ARHGAP11A	2.48672	2.17645	12.0852	6.13e-15	1.05e-12	23.9218
COL3A1	2.48296	5.93464	4.12286	0.000183015	0.000972085	-0.00577567
RAC3	2.47951	2.68465	5.97548	5.09e-07	1.29e-05	5.76592
GINS1	2.46856	2.65506	12.0801	6.21e-15	1.05e-12	23.9084
WDR62	2.46686	1.92758	14.2213	3.02e-17	7.81e-15	29.1906
GMNN	2.45939	4.45098	7.76695	1.63e-09	1.11e-07	11.4762
CD83	2.45585	5.1535	4.14888	0.00016907	0.000914968	0.0709384
RASD1	2.45176	4.39084	4.92765	1.49e-05	0.000148907	2.44112
E2F2	2.4485	1.53947	14.1897	3.25e-17	8.29e-15	29.1167
PYCR1	2.44488	2.54115	6.13195	3.07e-07	8.71e-06	6.26783
LMNB2	2.44277	4.75713	7.92883	9.78e-10	7.04e-08	11.9826
TEDC2	2.44131	2.43467	14.0802	4.22e-17	1.06e-14	28.8598
PHGDH	2.44105	1.89541	7.11755	1.28e-08	6.45e-07	9.42356
HMGB2	2.43608	5.99075	8.26006	3.49e-10	2.72e-08	13.0109
POC1A	2.43427	3.6048	9.49904	8.21e-12	8.95e-10	16.7496
MCM4	2.43041	4.3239	9.60937	5.93e-12	6.64e-10	17.0735
TYMS	2.42843	2.04535	10.4255	5.64e-13	7.02e-11	19.4206
SPP1	2.42036	5.19229	3.64194	0.000767446	0.00287207	-1.38531
ICAM5	2.41999	1.53412	5.95619	5.42e-07	1.35e-05	5.70406
HELLS	2.41749	2.05852	10.9852	1.18e-13	1.63e-11	20.9796
CENPK	2.4171	2.08669	12.5978	1.63e-15	3.14e-13	25.2387
GPR3	2.41598	2.2163	6.83218	3.19e-08	1.4e-06	8.51304
NR4A3	2.41596	2.87053	4.9605	1.34e-05	0.000137968	2.54361
DTYMK	2.40537	4.68339	9.1617	2.24e-11	2.27e-09	15.7498
BOK	2.40424	2.91736	5.01522	1.12e-05	0.000121321	2.71472
NCAPD2	2.39118	4.56526	8.98211	3.84e-11	3.74e-09	15.2117
SLC7A5	2.37989	3.3426	5.12329	7.96e-06	9.58e-05	3.05383
CERCAM	2.37696	3.27344	5.71785	1.17e-06	2.37e-05	4.94105
VGF	2.37688	2.97145	2.87371	0.00646212	0.0158768	-3.39554
SCD	2.36602	7.67199	4.06682	0.000216964	0.00110756	-0.17035
LRRC38	2.36527	2.00942	3.30138	0.00202923	0.00621262	-2.31016
TMSB15A	2.36345	1.88653	8.44993	1.94e-10	1.61e-08	13.5952
TNFSF13B	2.36078	3.38872	4.30876	0.000103548	0.000632	0.54639
REEP4	2.35941	4.72522	10.3098	7.83e-13	9.39e-11	19.0932
ORC1	2.3576	1.78657	11.4524	3.3e-14	4.96e-12	22.2488
MCM2	2.35747	2.55584	7.71078	1.94e-09	1.28e-07	11.3
FDFT1	2.35529	6.84879	4.54587	4.96e-05	0.000363638	1.26309
HOXC10	2.34975	2.18522	5.19452	6.34e-06	8.07e-05	3.27817
LTBP1	2.34249	3.35038	5.84707	7.72e-07	1.74e-05	5.35447
MCM10	2.34119	1.51547	10.8893	1.54e-13	2.07e-11	20.7152
ITM2C	2.33888	5.70946	6.21046	2.38e-07	7.08e-06	6.51982
CYP17A1	2.33163	8.14671	1.99834	0.0525003	0.090809	-5.28121
APOA1	2.32271	2.18839	2.88733	0.00623567	0.0154167	-3.36245
KIF14	2.31817	1.37822	12.6532	1.41e-15	2.76e-13	25.3788
MCM3	2.31343	5.78572	8.69599	9.13e-11	8.31e-09	14.3467
PLEK2	2.31235	3.89701	4.04177	0.00023405	0.00116813	-0.243598
DEPDC1B	2.31224	2.15931	8.71239	8.69e-11	7.99e-09	14.3965
FAM189B	2.30833	4.39676	7.36976	5.71e-09	3.24e-07	10.2244
MOB4	2.30674	4.74146	5.42044	3.06e-06	4.72e-05	3.99323
JPT2	2.30032	4.90294	8.67613	9.7e-11	8.78e-09	14.2863
PGD	2.28925	5.91403	7.59508	2.8e-09	1.77e-07	10.9361
COL11A1	2.28358	1.9187	3.41193	0.00148653	0.00483728	-2.01531
KIF18A	2.28241	1.72886	10.4608	5.1e-13	6.4e-11	19.52
TIMELESS	2.28031	3.96549	8.61765	1.16e-10	1.03e-08	14.1082
NAT14	2.27861	4.92108	7.79564	1.49e-09	1.03e-07	11.5661
FN1	2.27437	5.42517	4.16343	0.000161728	0.000884714	0.11393
GGH	2.27384	2.99755	7.76518	1.64e-09	1.11e-07	11.4707
RIBC2	2.26991	1.58697	10.3489	7e-13	8.47e-11	19.2042
KIF15	2.26919	1.67374	12.171	4.9e-15	8.54e-13	24.1445
GREM2	2.26806	1.64412	3.62794	0.000799359	0.00296472	-1.42427
VPREB3	2.26516	3.48195	3.13434	0.00321903	0.00901479	-2.745
PLPP2	2.26196	2.81873	4.37085	8.55e-05	0.000544625	0.732781
EFNA2	2.2596	1.49255	5.64252	1.5e-06	2.83e-05	4.70042
ETV4	2.25698	2.32962	4.66221	3.44e-05	0.000280403	1.61923
ORC6	2.25655	2.64164	12.2293	4.21e-15	7.42e-13	24.2954
COL4A1	2.24977	5.40582	6.09773	3.43e-07	9.51e-06	6.15802
H2AZ1	2.24784	7.04942	7.24908	8.39e-09	4.47e-07	9.84173
DOC2B	2.24711	2.84214	4.20398	0.000142873	0.000803936	0.234036
PHF19	2.24645	3.84007	9.77173	3.69e-12	4.16e-10	17.5474
MC2R	2.24563	3.62983	2.52411	0.0156654	0.0331271	-4.20835
ALPL	2.24506	5.18785	3.14253	0.00314781	0.0088517	-2.72399
SPRR2B	2.24414	1.91242	2.67964	0.0106433	0.023993	-3.85576
KAZALD1	2.23925	2.09501	7.20301	9.72e-09	5.11e-07	9.69539
H3C10	2.23892	2.95194	6.1216	3.17e-07	8.96e-06	6.23463
CKAP2	2.23851	3.30887	7.99607	7.93e-10	5.76e-08	12.1922
GATA4	2.2353	1.78117	3.74205	0.000572503	0.00230057	-1.10467
NEK6	2.23026	3.37275	4.21706	0.000137264	0.000780328	0.272863
PDIA6	2.22504	5.45824	4.50409	5.65e-05	0.000399118	1.13589
NEMP1	2.2245	3.65958	8.4658	1.85e-10	1.56e-08	13.6439
CENPH	2.22433	3.52123	10.4785	4.85e-13	6.18e-11	19.5701
COL5A1	2.22338	3.99893	4.55562	4.81e-05	0.000356497	1.29284
IGF2BP2	2.21103	2.09473	3.81218	0.000465408	0.00197061	-0.905877
FBLN1	2.21051	2.97975	4.31474	0.000101658	0.000622479	0.564281
QSOX2	2.20713	4.27341	6.29895	1.79e-07	5.67e-06	6.80385
NCAPG2	2.19477	2.7823	8.1958	4.26e-10	3.28e-08	12.8122
POLD1	2.19406	3.25325	9.22919	1.83e-11	1.88e-09	15.9509
TUBA1B	2.19361	5.43069	5.56084	1.95e-06	3.41e-05	4.43993
KNSTRN	2.19014	3.39575	8.92963	4.5e-11	4.33e-09	15.0538
SAPCD2	2.18809	2.14881	8.1444	4.99e-10	3.76e-08	12.653
CENPI	2.1765	1.4649	10.9201	1.41e-13	1.92e-11	20.8003
NEIL3	2.17648	1.29454	11.8191	1.24e-14	1.97e-12	23.2246
EMP2	2.17396	3.35745	6.44831	1.1e-07	3.86e-06	7.28318
HSPD1	2.17304	8.14816	4.84135	1.96e-05	0.000181984	2.1726
HMGA2	2.17179	1.25256	5.70632	1.22e-06	2.44e-05	4.90421
STARD4	2.17116	4.64864	4.18114	0.000153213	0.000848682	0.166328
SPARC	2.16652	10.4458	5.32247	4.2e-06	5.99e-05	3.68252
DHCR7	2.16422	7.1405	3.5809	0.000916198	0.00330046	-1.55458
TUBB4B	2.1634	7.87489	7.09211	1.39e-08	6.92e-07	9.34255
SLC20A1	2.16143	4.37763	6.21434	2.35e-07	7.03e-06	6.53225
DDX39A	2.15982	5.54893	9.30776	1.45e-11	1.52e-09	16.1844
H4C9	2.15951	3.41124	7.12011	1.27e-08	6.42e-07	9.43171
CCNE1	2.15706	4.63341	6.15597	2.84e-07	8.25e-06	6.34492
CDCA4	2.15548	3.56398	8.46248	1.87e-10	1.57e-08	13.6337
CXCL8	2.15545	1.85116	4.24279	0.000126849	0.000736443	0.349393
HMGCR	2.15386	6.501	3.60452	0.000855625	0.00312526	-1.48927
DMKN	2.15063	1.76742	5.06612	9.56e-06	0.000108793	2.87426
KNL1	2.14901	1.36302	11.7442	1.51e-14	2.38e-12	23.0268
DIAPH3	2.14831	1.43968	11.0331	1.03e-13	1.44e-11	21.111
H1-0	2.14774	6.38459	5.72157	1.16e-06	2.36e-05	4.95294
ILF2	2.14362	6.92005	6.24058	2.16e-07	6.54e-06	6.61649
WDR76	2.14172	1.91891	7.50892	3.67e-09	2.21e-07	10.6644
ALX4	2.14155	1.97875	4.42293	7.27e-05	0.000482542	0.88985
MAD2L1	2.14148	3.02705	7.13295	1.22e-08	6.2e-07	9.47258
PFKP	2.1412	4.20739	4.87153	1.78e-05	0.000169085	2.26636
FOSL1	2.13994	2.55511	4.29586	0.000107748	0.000652635	0.507783
DHFR	2.1377	2.9165	7.53679	3.36e-09	2.05e-07	10.7524
CENPN	2.13737	2.5576	8.25346	3.56e-10	2.77e-08	12.9905
IL32	2.13727	4.10875	4.96155	1.33e-05	0.000137662	2.54691
MTFR2	2.13477	2.08908	11.3396	4.47e-14	6.67e-12	21.9449
SGO2	2.13336	1.76734	11.5916	2.27e-14	3.47e-12	22.6213
S1PR3	2.127	3.67761	4.45024	6.68e-05	0.000452886	0.972482
SLC26A6	2.12165	2.92308	6.96783	2.06e-08	9.6e-07	8.94635
CDKN2D	2.12037	5.73859	6.81254	3.4e-08	1.48e-06	8.45021
CDKN2A	2.11943	3.59023	4.94291	1.42e-05	0.000143577	2.48872
CDK2	2.11712	3.97318	8.77867	7.1e-11	6.57e-09	14.5976
MSMO1	2.116	7.86378	3.24339	0.00238468	0.00705561	-2.4626
LDHA	2.11338	8.13645	6.45484	1.08e-07	3.81e-06	7.30412
SLC2A1	2.10779	4.41235	5.11365	8.21e-06	9.78e-05	3.02353
AACS	2.10659	3.14774	5.92144	6.07e-07	1.47e-05	5.59271
LAMA4	2.10327	3.20561	5.62484	1.58e-06	2.93e-05	4.64402
DUSP5	2.09903	5.62185	5.07	9.44e-06	0.000107747	2.88644
ELOVL1	2.09647	6.16056	6.70698	4.78e-08	1.96e-06	8.11238
TUBB2A	2.08958	3.65217	4.52526	5.29e-05	0.000380774	1.2003
KIF22	2.08941	4.16821	9.38334	1.16e-11	1.24e-09	16.4083
APOE	2.08919	10.335	3.0334	0.004231	0.0112754	-3.00115
MMP17	2.08811	1.76536	4.53379	5.15e-05	0.000373493	1.22627
HOXC13	2.0876	1.51635	4.31467	0.000101679	0.000622479	0.564083
ERG28	2.08751	6.929	5.07977	9.15e-06	0.000105527	2.9171
CHEK2	2.08425	2.91801	7.37794	5.57e-09	3.17e-07	10.2503
MVK	2.08145	5.05658	4.45112	6.66e-05	0.0004528	0.975146
GATA3	2.07499	1.78395	4.8252	2.06e-05	0.000189834	2.12248
RRM1	2.07147	4.90945	5.83971	7.91e-07	1.77e-05	5.33089
EMID1	2.0692	4.50869	3.29678	0.00205546	0.00627436	-2.3223
BIK	2.06861	2.96834	4.50677	5.6e-05	0.000397151	1.14403
BUB3	2.06854	5.34529	6.20727	2.4e-07	7.13e-06	6.50955
PCK2	2.06666	4.03002	4.15152	0.000167712	0.00091	0.0787452
GAS2L3	2.06576	2.70839	6.57036	7.43e-08	2.78e-06	7.67464
CDKN2C	2.06354	4.91365	5.85561	7.51e-07	1.71e-05	5.38181
NPM3	2.06279	5.20849	7.04396	1.62e-08	7.83e-07	9.18917
AMH	2.06192	2.10392	4.73537	2.73e-05	0.000234849	1.84453
JPT1	2.06148	5.27718	7.57118	3.02e-09	1.88e-07	10.8608
FKBP10	2.06047	5.83101	4.96592	1.32e-05	0.000136029	2.56055
ADGRE5	2.06025	4.17546	4.08328	0.0002064	0.00106712	-0.122093
SGO1	2.05914	1.25092	13.4969	1.72e-16	3.85e-14	27.4674
MEST	2.05807	3.92882	3.88531	0.000374466	0.00166717	-0.6968
ENO1	2.05669	8.64133	6.00561	4.62e-07	1.19e-05	5.86253
CTSV	2.05207	1.66862	6.58479	7.09e-08	2.7e-06	7.7209
NID2	2.04966	2.43336	4.72706	2.81e-05	0.000238928	1.81891
ERCC6L	2.04597	1.25686	12.0201	7.27e-15	1.22e-12	23.752
FADS1	2.04184	5.01701	4.17114	0.000157964	0.000869354	0.136741
RFC3	2.03904	3.96103	6.78835	3.68e-08	1.58e-06	8.37284
FANCI	2.0293	2.06706	10.7089	2.54e-13	3.31e-11	20.2152
PFKFB4	2.02762	3.06621	5.2695	4.98e-06	6.8e-05	3.5149
MMP9	2.02587	1.9705	3.83227	0.000438491	0.00187983	-0.848624
DNMT1	2.02431	3.34459	7.72959	1.83e-09	1.21e-07	11.359
FAT1	2.0229	2.29092	5.13271	7.73e-06	9.36e-05	3.08346
OLFML2B	2.02258	3.55622	4.72514	2.82e-05	0.000240212	1.81297
PIF1	2.02192	1.29507	9.51804	7.76e-12	8.51e-10	16.8055
ISL1	2.02146	1.07065	4.04496	0.000231806	0.00116078	-0.234293
TPBG	2.0174	3.32661	4.26907	0.000117009	0.000691776	0.427738
POLE2	2.01517	1.87863	10.7445	2.3e-13	3.05e-11	20.3143
FOXA2	2.01383	1.02167	3.969	0.000291462	0.00138331	-0.455354
CTHRC1	2.01262	3.10218	3.90142	0.000356882	0.00160815	-0.650496
HTRA3	2.01181	2.1959	4.19407	0.000147274	0.000824496	0.204634
HAUS8	2.01175	2.30444	9.34014	1.31e-11	1.4e-09	16.2804
SLC6A9	2.01037	3.94526	4.03907	0.000235968	0.00117417	-0.251485
EIF4EBP1	2.00938	5.78115	7.1198	1.27e-08	6.42e-07	9.43074
RTN4R	2.00663	2.98843	3.801	0.000481086	0.00201902	-0.937704
PTK7	2.00542	1.96653	4.27264	0.000115733	0.000687751	0.43838
QPCT	2.00506	6.9841	2.18049	0.0351547	0.064771	-4.93156
TONSL	2.00285	2.60887	9.09062	2.77e-11	2.8e-09	15.5373
COL6A3	2.00218	3.0432	3.94045	0.000317537	0.00147625	-0.537963
VCAM1	2.00154	4.85659	3.30877	0.00198771	0.00611262	-2.29061
CHAF1B	2.00026	2.20606	10.1309	1.31e-12	1.53e-10	18.5833
VEGFC	1.99946	3.35744	5.42926	2.98e-06	4.64e-05	4.02127
B4GALT2	1.99872	3.83486	8.30492	3.03e-10	2.38e-08	13.1493
KIF20B	1.99691	2.21461	8.39278	2.31e-10	1.88e-08	13.4197
SMC4	1.99556	3.01223	5.59137	1.77e-06	3.17e-05	4.53724
CAMK2N2	1.995	3.1711	5.6917	1.28e-06	2.53e-05	4.85747
RCC2	1.99449	4.77927	7.28181	7.56e-09	4.09e-07	9.94564
LIG1	1.99189	3.68307	8.59881	1.23e-10	1.08e-08	14.0507
SAE1	1.99084	5.81622	5.72876	1.13e-06	2.33e-05	4.97593
PLK4	1.98936	2.10303	9.98266	2e-12	2.28e-10	18.1578
YWHAH	1.98461	6.33452	6.7379	4.33e-08	1.81e-06	8.21138
ALYREF	1.98419	5.62194	6.09284	3.48e-07	9.64e-06	6.14235
ANP32B	1.98325	7.34856	7.10278	1.34e-08	6.74e-07	9.37655
H2BC21	1.97828	4.61531	3.99056	0.000273161	0.0013146	-0.392793
RAD54L	1.97627	1.23487	11.8771	1.06e-14	1.72e-12	23.3775
P3H1	1.97516	4.27958	8.45364	1.92e-10	1.6e-08	13.6066
ENO2	1.97176	5.36737	3.85936	0.000404574	0.00177044	-0.771212
RFC2	1.97094	4.79348	8.0394	6.92e-10	5.07e-08	12.327
HMGA1	1.96982	3.32007	3.77405	0.000520966	0.00214928	-1.01417
SLC25A22	1.9689	4.34316	6.14569	2.93e-07	8.42e-06	6.31192
TNFAIP3	1.96821	4.34397	4.21694	0.000137314	0.000780344	0.272511
PLIN3	1.96695	6.40972	3.90897	0.000348921	0.00158305	-0.62877
SIGLEC11	1.96467	3.09469	3.42679	0.00142516	0.00468732	-1.97528
SLC31A1	1.96458	4.70055	5.03967	1.04e-05	0.000115371	2.79131
SULF2	1.9632	5.01578	4.34103	9.37e-05	0.000584193	0.643152
FLVCR1	1.96171	2.64679	7.2976	7.19e-09	3.97e-07	9.9957
HBB	1.96129	5.14672	3.43832	0.00137921	0.00457219	-1.94414
TLCD1	1.96074	3.04494	6.83916	3.12e-08	1.38e-06	8.53535
NUP188	1.95838	4.31981	7.60043	2.75e-09	1.76e-07	10.9529
TCF3	1.9582	4.34881	6.50336	9.22e-08	3.33e-06	7.45978
TLCD3A	1.95624	3.25876	6.3994	1.29e-07	4.35e-06	7.12623
HMGN2	1.95462	6.88721	6.54733	8e-08	2.95e-06	7.6008
BCL2L12	1.95455	3.933	7.77547	1.58e-09	1.09e-07	11.5029
ISG15	1.95313	6.19949	4.18664	0.00015066	0.000838913	0.182608
SHMT2	1.95027	5.62299	6.26691	1.98e-07	6.13e-06	6.70099
COL5A2	1.9465	3.39399	4.07625	0.00021085	0.00108202	-0.142717
TMEM106C	1.94633	5.79094	8.41209	2.18e-10	1.78e-08	13.4791
USP1	1.9463	3.97113	6.13464	3.04e-07	8.65e-06	6.27646
CDC25B	1.94445	4.54455	6.99731	1.88e-08	8.86e-07	9.04043
ACOT7	1.94429	4.33459	5.49666	2.4e-06	3.97e-05	4.23554
PTPRF	1.94339	3.92385	4.35571	8.96e-05	0.000564799	0.68724
UGCG	1.94007	6.01821	3.25536	0.0023068	0.00688672	-2.43127
BMP1	1.9392	4.25106	4.99242	1.21e-05	0.000128216	2.64338
PRRX2	1.9379	2.45657	3.33888	0.00182684	0.00571663	-2.21075
NRGN	1.93681	2.94569	5.82382	8.32e-07	1.83e-05	5.28004
CA2	1.93496	3.92021	5.05174	1e-05	0.000112514	2.82916
OAS3	1.93413	3.50371	4.81115	2.15e-05	0.000196191	2.07891
TUBB	1.93306	8.05026	6.89617	2.6e-08	1.19e-06	8.71754
EXTL2	1.93214	4.17172	5.50169	2.36e-06	3.92e-05	4.25155
MASTL	1.93155	2.9649	7.60033	2.75e-09	1.76e-07	10.9526
FOLH1	1.93087	1.92989	4.46361	6.41e-05	0.000439707	1.013
ACSS1	1.92965	3.61626	3.50886	0.00112751	0.0038956	-1.75246
AREG	1.92946	1.59761	3.44002	0.00137257	0.00455372	-1.93955
CHTF18	1.9285	3.04049	9.55273	7.01e-12	7.79e-10	16.9074
NGEF	1.92839	3.33977	2.68547	0.0104876	0.0237066	-3.84225
SMYD2	1.92719	3.95062	5.20154	6.2e-06	7.94e-05	3.3003
EPRS1	1.92649	5.70439	4.57932	4.47e-05	0.000336369	1.36521
C5orf34	1.92587	1.86268	11.0913	8.81e-14	1.24e-11	21.2702
NASP	1.92508	4.42242	8.69735	9.1e-11	8.31e-09	14.3508
YBX1	1.9241	7.33767	6.29551	1.81e-07	5.7e-06	6.79281
GALNT2	1.92339	4.91841	4.72196	2.85e-05	0.000241939	1.80315
DSCC1	1.92309	2.65012	7.68376	2.11e-09	1.38e-07	11.2151
JAG1	1.92229	3.96145	5.56914	1.9e-06	3.34e-05	4.46639
SEPTIN11	1.92197	3.5956	6.59177	6.93e-08	2.66e-06	7.74328
HSD17B7	1.92142	3.38705	5.04814	1.01e-05	0.000113433	2.81785
COLGALT1	1.92096	5.35821	5.96206	5.32e-07	1.33e-05	5.7229
RAN	1.91984	7.44754	5.07216	9.38e-06	0.000107229	2.89321
ESCO2	1.91897	1.20038	10.0325	1.73e-12	2.01e-10	18.3012
SLC50A1	1.91887	5.38309	5.60129	1.71e-06	3.11e-05	4.56887
CHAF1A	1.91801	3.74274	7.55406	3.18e-09	1.97e-07	10.8068
SERPINH1	1.91657	6.44045	5.87991	6.94e-07	1.62e-05	5.45964
DLC1	1.91625	3.4779	4.92056	1.52e-05	0.000151551	2.41899
APOC1	1.91424	5.77031	2.47675	0.0175789	0.0364475	-4.31272
IFI27	1.91371	6.31327	3.19521	0.00272425	0.00785813	-2.58807
IMPDH1	1.91288	4.75921	4.98545	1.24e-05	0.00013	2.62159
CCNF	1.9128	2.14318	9.53192	7.45e-12	8.23e-10	16.8463
ACLY	1.91166	5.55686	5.03247	1.06e-05	0.000117191	2.76873
RANBP1	1.9112	4.77121	7.05884	1.54e-08	7.56e-07	9.23658
EBP	1.9066	7.1821	4.51135	5.52e-05	0.000393699	1.15798
ARPC2	1.90631	5.58604	6.26521	1.99e-07	6.15e-06	6.69556
PCNA	1.905	7.29681	7.15672	1.13e-08	5.8e-07	9.5482
CENPE	1.90441	1.61096	10.3812	6.39e-13	7.84e-11	19.2956
SLC7A1	1.90257	3.0029	4.55664	4.79e-05	0.000355703	1.29596
STIL	1.90095	1.57511	9.99758	1.92e-12	2.2e-10	18.2008
NRM	1.90047	4.83812	7.16242	1.11e-08	5.71e-07	9.56634
LYVE1	1.90003	5.38045	2.84151	0.00702853	0.0170214	-3.4734
LPL	1.89993	3.73554	3.49882	0.00116042	0.00398601	-1.77985
CIT	1.89918	2.5385	5.68202	1.32e-06	2.57e-05	4.82658
CD248	1.89707	3.96055	3.99171	0.000272216	0.00131196	-0.38945
RHEBL1	1.89694	2.04417	10.0889	1.47e-12	1.72e-10	18.4631
ADAMTS4	1.89623	2.46278	5.65115	1.46e-06	2.77e-05	4.72797
PITPNM1	1.8935	3.66419	6.62507	6.22e-08	2.45e-06	7.85
FBXO5	1.8931	2.30948	7.76952	1.61e-09	1.11e-07	11.4843
RFC4	1.89113	3.60771	7.85965	1.22e-09	8.6e-08	11.7665
SPINDOC	1.89054	4.05963	8.94705	4.26e-11	4.13e-09	15.1062
HAT1	1.8897	3.74581	6.16923	2.72e-07	7.98e-06	6.38748
GALE	1.88894	3.76863	4.87111	1.78e-05	0.000169203	2.26507
CHSY1	1.88477	5.05446	5.43204	2.95e-06	4.6e-05	4.03008
LTB4R	1.88286	2.85169	5.82304	8.34e-07	1.83e-05	5.27754
DONSON	1.88164	3.10283	7.74847	1.72e-09	1.16e-07	11.4183
TAGLN2	1.87928	7.7372	4.44108	6.87e-05	0.000461814	0.94475
HMX3	1.87889	2.66198	2.62648	0.0121634	0.0268104	-3.97797
COL1A2	1.87667	5.36063	3.274	0.00219029	0.00660664	-2.38234
MYC	1.87596	3.55456	4.41606	7.43e-05	0.00049038	0.869114
MYBL1	1.87022	2.08223	7.06568	1.51e-08	7.44e-07	9.25839
KLF6	1.86998	4.78724	4.2708	0.000116388	0.000689611	0.432897
WDHD1	1.86808	2.16626	8.60304	1.21e-10	1.07e-08	14.0636
PNMA6A	1.86678	2.31634	4.98083	1.25e-05	0.000131274	2.60715
DEK	1.86601	4.66497	5.31099	4.36e-06	6.16e-05	3.64618
TFDP1	1.86523	4.45079	5.84185	7.85e-07	1.76e-05	5.33775
ARL6IP6	1.86279	2.97996	7.03203	1.68e-08	8.09e-07	9.15113
VRK1	1.86181	3.24422	7.87768	1.15e-09	8.2e-08	11.8228
PPP1R14B	1.85964	5.98403	7.74829	1.72e-09	1.16e-07	11.4177
SLC22A17	1.85931	3.49154	4.15037	0.000168304	0.000911624	0.0753373
LAPTM4B	1.85845	6.70681	4.63046	3.8e-05	0.000300802	1.52177
NDRG1	1.85758	4.51769	4.36806	8.62e-05	0.000547868	0.724395
NSDHL	1.85661	6.50589	4.64344	3.65e-05	0.000292694	1.5616
WNT5A	1.85518	2.03387	4.94743	1.4e-05	0.000142323	2.50281
IL13RA2	1.85514	2.66594	2.29261	0.0272	0.0525163	-4.70441
TOR2A	1.8535	4.13549	6.32748	1.63e-07	5.24e-06	6.89543
SKA2	1.8513	4.62207	8.03687	6.98e-10	5.09e-08	12.3192
XYLT1	1.85029	3.29528	4.31552	0.000101414	0.000621546	0.566618
SCT	1.84763	1.21636	3.65658	0.000735393	0.00277849	-1.34451
IGDCC4	1.84755	3.04912	4.26921	0.000116958	0.000691776	0.428159
LOXL2	1.84292	3.03849	4.81309	2.14e-05	0.000195623	2.08493
SLC16A1	1.84265	4.64397	6.27646	1.92e-07	5.99e-06	6.73166
TMPO	1.84081	4.95365	6.15233	2.87e-07	8.28e-06	6.33324
ATAD3A	1.84017	4.38468	7.01985	1.75e-08	8.34e-07	9.11229
HROB	1.83944	1.84824	9.43326	9.97e-12	1.07e-09	16.5558
PHC2	1.83825	5.55574	5.47145	2.6e-06	4.21e-05	4.15535
DOT1L	1.83809	3.22182	5.61472	1.64e-06	3.01e-05	4.61171
TICRR	1.83787	1.12817	11.9298	9.22e-15	1.52e-12	23.5159
PSMC3IP	1.83759	1.80905	9.8991	2.55e-12	2.89e-10	17.9167
ELOVL3	1.83735	2.71866	2.91377	0.00581705	0.0145734	-3.29791
FARP1	1.83726	2.62687	4.56907	4.61e-05	0.000344888	1.3339
E2F8	1.83639	1.25712	8.54812	1.44e-10	1.24e-08	13.8959
NRAS	1.83552	4.07099	6.0706	3.74e-07	1.02e-05	6.07097
DHRS2	1.83363	1.8203	3.4454	0.00135169	0.0045029	-1.92499
CIP2A	1.83294	2.05069	7.93672	9.54e-10	6.9e-08	12.0072
PLK2	1.8325	4.08001	5.76898	9.94e-07	2.1e-05	5.10454
REN	1.83099	3.11725	2.36529	0.0229458	0.0455943	-4.55252
RUSC1	1.83082	3.88484	7.57536	2.98e-09	1.87e-07	10.874
ZNF711	1.82997	2.99857	3.12029	0.00334466	0.00929361	-2.78095
AQP2	1.82963	1.05369	2.97198	0.00498623	0.0128617	-3.15447
PDLIM7	1.8276	3.904	5.7062	1.22e-06	2.44e-05	4.90382
SPHK1	1.82713	2.12197	3.76152	0.000540588	0.00220931	-1.04965
CDCA7L	1.82635	2.15491	5.29398	4.6e-06	6.42e-05	3.59235
TSKU	1.82531	3.42151	3.41535	0.00147219	0.00480195	-2.00611
SMC2	1.82446	3.26988	7.23001	8.92e-09	4.72e-07	9.78118
TBXA2R	1.82425	3.71634	3.84521	0.000421953	0.00182442	-0.811664
RCE1	1.82399	3.44979	7.24579	8.48e-09	4.5e-07	9.8313
RANGAP1	1.82398	5.81646	6.16826	2.73e-07	7.98e-06	6.38437
PNP	1.82335	3.32778	6.42412	1.19e-07	4.1e-06	7.20557
H1-2	1.82332	6.42395	5.31518	4.3e-06	6.1e-05	3.65944
NELFB	1.82293	6.17708	6.11181	3.27e-07	9.21e-06	6.2032
RPS7	1.8221	7.33871	7.76366	1.64e-09	1.12e-07	11.4659
SNRPA1	1.81861	4.16804	7.50639	3.7e-09	2.21e-07	10.6564
EHBP1L1	1.81799	2.85671	5.59992	1.72e-06	3.11e-05	4.5645
CCT4	1.81543	6.38922	5.10375	8.48e-06	0.0001	2.99242
PSD3	1.81382	3.41034	4.15493	0.00016598	0.000902668	0.0888016
HSD11B2	1.81231	3.33432	3.69884	0.000649938	0.00253219	-1.22626
MAD2L2	1.81065	4.17773	6.32326	1.65e-07	5.29e-06	6.88188
ZWILCH	1.80888	2.29836	7.60995	2.67e-09	1.72e-07	10.9829
EFNA3	1.80787	3.43291	3.74854	0.00056166	0.00226856	-1.08633
TRAF2	1.80772	3.96079	8.8074	6.51e-11	6.06e-09	14.6846
CBFB	1.80702	4.27125	7.80456	1.44e-09	1.01e-07	11.5941
CENPO	1.80698	2.16883	10.156	1.21e-12	1.44e-10	18.6552
EIF4A3	1.8067	4.76869	5.90251	6.45e-07	1.53e-05	5.53204
CAD	1.80663	3.2224	7.34073	6.27e-09	3.51e-07	10.1324
FBN2	1.80503	2.66606	3.46897	0.00126384	0.00426606	-1.8611
KDELR3	1.80345	3.8746	4.49786	5.76e-05	0.000405217	1.11696
SLC41A1	1.80294	4.46187	4.6185	3.95e-05	0.00030902	1.48513
AK4	1.80064	2.56149	3.95854	0.000300763	0.00141375	-0.485644
C1QTNF2	1.80041	1.4642	6.84764	3.04e-08	1.35e-06	8.56246
HSPE1	1.80027	6.19101	5.37622	3.53e-06	5.27e-05	3.85287
TEAD4	1.8002	2.68646	5.98484	4.94e-07	1.26e-05	5.79594
TMEM237	1.79953	3.25431	6.6414	5.9e-08	2.36e-06	7.90234
PLOD1	1.79853	6.00226	5.87154	7.13e-07	1.66e-05	5.43284
CBX2	1.79718	1.68314	6.4416	1.13e-07	3.93e-06	7.26164
PRKD3	1.79712	3.65782	4.44485	6.79e-05	0.000457737	0.956151
NXN	1.79693	2.714	4.10227	0.000194836	0.00101991	-0.0663361
SCAMP3	1.79249	6.52658	6.00387	4.65e-07	1.2e-05	5.85695
LUM	1.79109	4.53314	2.33473	0.0246561	0.0483658	-4.61684
RFWD3	1.79057	3.65056	6.73768	4.33e-08	1.81e-06	8.21069
CLSTN1	1.78815	5.41935	6.29463	1.81e-07	5.7e-06	6.78997
FAM166B	1.78752	6.74842	1.64465	0.107868	0.164727	-5.88716
ATP8B3	1.78604	2.85498	4.94188	1.42e-05	0.000143797	2.48549
SUPT16H	1.78516	5.05897	5.84642	7.74e-07	1.74e-05	5.35238
EME1	1.78509	1.24527	13.1704	3.85e-16	7.87e-14	26.6698
TRIB2	1.78473	5.31438	5.3376	4e-06	5.77e-05	3.73044
RPLP0	1.78421	9.23205	5.86128	7.37e-07	1.69e-05	5.39996
PPM1G	1.78415	5.96429	7.55974	3.13e-09	1.94e-07	10.8247
VAV2	1.78283	5.0885	4.20488	0.000142482	0.000802007	0.236694
PLCXD1	1.78272	2.56918	4.77273	2.43e-05	0.000214904	1.95997
EFNB1	1.78205	5.25027	5.31877	4.25e-06	6.05e-05	3.67079
TIMM17A	1.78039	5.42361	5.33471	4.04e-06	5.8e-05	3.72128
PPP1CA	1.78003	6.09852	6.57208	7.38e-08	2.77e-06	7.68016
HMGN1	1.77985	5.33261	6.69248	5.01e-08	2.05e-06	8.06595
GINS4	1.77931	1.5642	7.50768	3.69e-09	2.21e-07	10.6605
NQO1	1.77755	5.68283	3.50029	0.00115557	0.00397225	-1.77586
LYPLA2	1.7765	6.34264	5.98052	5.01e-07	1.27e-05	5.78206
CDH11	1.77412	2.69778	3.33298	0.00185737	0.00578567	-2.22644
PARP2	1.77336	3.99434	6.38285	1.36e-07	4.55e-06	7.07313
PHF5A	1.77262	5.08467	6.07501	3.69e-07	1.01e-05	6.08515
FAM136A	1.77182	4.24099	7.46214	4.26e-09	2.52e-07	10.5167
TRAF4	1.77126	3.81024	5.6823	1.32e-06	2.57e-05	4.82746
MXRA5	1.77019	3.16042	2.59104	0.0132849	0.0288598	-4.05846
MZT1	1.76872	4.25635	6.63761	5.98e-08	2.38e-06	7.89019
NECTIN1	1.76857	2.66658	4.55906	4.76e-05	0.000353789	1.30334
PLD5	1.76813	1.76458	3.57603	0.000929197	0.00333496	-1.56803
SREBF2	1.76812	6.07872	4.25976	0.000120408	0.000707827	0.399951
WDR5	1.76766	4.93324	6.13696	3.02e-07	8.6e-06	6.28393
ERO1A	1.76742	4.20409	6.25603	2.05e-07	6.27e-06	6.66607
EIF2S1	1.76723	4.93853	5.3509	3.83e-06	5.58e-05	3.77261
ACBD7	1.76717	1.29392	6.96319	2.1e-08	9.72e-07	8.93155
FHL2	1.76708	3.82831	3.9051	0.000352977	0.00159577	-0.639902
CLIC1	1.76664	8.31587	5.539	2.09e-06	3.59e-05	4.37033
KNTC1	1.76575	2.71938	8.86722	5.43e-11	5.11e-09	14.8655
SHISA8	1.76419	2.13218	3.00803	0.00452888	0.0119064	-3.06472
LHB	1.76408	1.11627	4.68119	3.24e-05	0.000267698	1.67759
ACAN	1.76188	1.36517	4.35212	9.06e-05	0.000569575	0.676461
SNRPD1	1.76166	4.29819	7.55318	3.19e-09	1.97e-07	10.8041
FNDC10	1.76059	6.03051	4.18132	0.000153129	0.000848682	0.166859
DSN1	1.76056	4.23103	7.89705	1.08e-09	7.75e-08	11.8833
MMP1	1.75864	1.54219	2.93437	0.00550914	0.0139412	-3.24734
CCNB1IP1	1.75817	4.29955	6.40318	1.27e-07	4.32e-06	7.13836
DLK1	1.75659	10.1473	1.58646	0.120498	0.180994	-5.97712
PLEKHJ1	1.75618	5.15131	5.20014	6.22e-06	7.95e-05	3.29588
NRN1	1.75536	3.08411	3.21832	0.002556	0.00746514	-2.52802
MICB	1.75527	2.45609	5.04245	1.03e-05	0.000114806	2.80001
JOSD1	1.75473	4.66895	5.42015	3.07e-06	4.72e-05	3.99232
EMC9	1.75458	4.90905	6.55493	7.81e-08	2.89e-06	7.62516
GJC1	1.75224	1.94129	7.75979	1.66e-09	1.12e-07	11.4538
TBX2	1.75206	2.87472	4.83524	1.99e-05	0.00018494	2.15362
CCT2	1.74921	6.44932	5.62238	1.6e-06	2.95e-05	4.63616
CBX3	1.7455	6.88272	5.56348	1.93e-06	3.39e-05	4.44834
TGFBR1	1.74472	3.83005	5.72211	1.16e-06	2.36e-05	4.95468
RHOB	1.74397	9.27208	4.36476	8.71e-05	0.000552014	0.714456
AUP1	1.74351	7.12674	7.36862	5.74e-09	3.24e-07	10.2208
ODF2	1.7419	3.53094	7.64995	2.35e-09	1.53e-07	11.1088
RPS27A	1.74061	7.76081	6.07937	3.64e-07	9.94e-06	6.09913
IKBIP	1.7397	4.10686	6.97836	2e-08	9.34e-07	8.97995
LRR1	1.73756	3.29073	7.05922	1.54e-08	7.56e-07	9.23779
SNRPG	1.73475	5.71835	8.52763	1.53e-10	1.3e-08	13.8333
FOXD1	1.73447	1.02555	6.83169	3.2e-08	1.4e-06	8.51144
DDIAS	1.73413	1.43298	8.51966	1.57e-10	1.33e-08	13.8089
COL2A1	1.73363	1.02721	3.04011	0.00415535	0.011106	-2.98428
SPDL1	1.73317	2.77511	7.54238	3.3e-09	2.02e-07	10.77
NEURL1B	1.73225	3.75681	5.21576	5.92e-06	7.66e-05	3.34516
FITM1	1.73088	2.99482	3.16712	0.00294292	0.00837367	-2.66072
RUVBL2	1.73074	6.15923	7.86661	1.19e-09	8.45e-08	11.7882
POLE3	1.72789	5.93348	5.77872	9.63e-07	2.06e-05	5.13569
SELENOI	1.7277	3.55616	6.02098	4.39e-07	1.15e-05	5.91183
COL15A1	1.72753	4.68959	3.91659	0.000341056	0.00155376	-0.606811
FANCD2	1.72629	1.70929	9.1789	2.13e-11	2.17e-09	15.8011
IFI6	1.72618	8.50332	3.26078	0.00227233	0.00680097	-2.41706
ZMYND19	1.72423	4.54514	7.84301	1.28e-09	9.02e-08	11.7144
HILPDA	1.72183	2.92635	5.13071	7.77e-06	9.41e-05	3.07719
HTRA2	1.72172	3.86047	6.86795	2.85e-08	1.28e-06	8.62736
TMEM54	1.72084	3.05124	4.11439	0.000187792	0.000990709	-0.0307102
SYTL2	1.71997	2.69164	3.34054	0.00181833	0.0056911	-2.20633
PRCC	1.71909	4.83183	7.05016	1.59e-08	7.72e-07	9.20891
NXPH4	1.71862	1.13541	5.57822	1.84e-06	3.28e-05	4.4953
PIP4P1	1.71857	5.10627	5.391	3.37e-06	5.08e-05	3.89978
SET	1.71547	6.72242	5.6757	1.34e-06	2.61e-05	4.80637
ICMT	1.71428	5.75175	5.09343	8.76e-06	0.000102373	2.95998
ASS1	1.71282	6.85875	2.23768	0.0308703	0.0582379	-4.81679
HDGF	1.71251	6.71786	5.92308	6.03e-07	1.46e-05	5.59796
NPAS2	1.71077	2.14013	5.17182	6.82e-06	8.52e-05	3.2066
TMEM9	1.70712	6.47455	5.42004	3.07e-06	4.72e-05	3.99196
DBF4	1.70583	2.72148	6.9621	2.1e-08	9.73e-07	8.92806
CD276	1.70536	5.85967	5.07915	9.17e-06	0.000105547	2.91513
SERPINE1	1.70268	5.32371	2.38198	0.0220579	0.0441051	-4.51714
SLC30A10	1.70138	1.99204	2.8466	0.00693616	0.0168322	-3.46115
SELENOS	1.7013	5.69492	5.21516	5.93e-06	7.67e-05	3.34326
KCTD20	1.70099	4.44624	5.00375	1.17e-05	0.000124703	2.67883
WDR77	1.69984	4.22904	6.80502	3.48e-08	1.51e-06	8.42615
CALM3	1.69948	7.43023	5.85437	7.54e-07	1.72e-05	5.37783
CCL22	1.69912	1.49973	2.91674	0.0057717	0.0144861	-3.29064
C1QL4	1.69623	1.33415	4.67395	3.32e-05	0.000272782	1.65532
SOCS3	1.69589	4.40673	3.60957	0.000843163	0.00309322	-1.47525
BRCA1	1.69562	1.57554	8.58832	1.27e-10	1.11e-08	14.0187
SSRP1	1.69552	4.8409	5.42151	3.05e-06	4.71e-05	3.99663
YWHAQ	1.69478	7.51207	4.99973	1.18e-05	0.000125987	2.66625
REXO5	1.69438	2.32339	7.73736	1.78e-09	1.19e-07	11.3834
HSPA6	1.6941	1.98782	3.84418	0.000423252	0.0018285	-0.814619
P4HB	1.6907	7.68495	4.24508	0.000125962	0.000733191	0.356197
RRP7A	1.6903	4.03657	6.49593	9.44e-08	3.4e-06	7.43596
NDE1	1.69022	2.29423	8.31016	2.99e-10	2.35e-08	13.1654
LBR	1.68865	2.93871	6.75532	4.09e-08	1.72e-06	8.26713
RFC5	1.68722	3.68475	7.26329	8.02e-09	4.29e-07	9.88684
SURF6	1.68678	5.21966	6.34705	1.53e-07	4.99e-06	6.95821
POLR2D	1.68628	3.88049	5.73907	1.09e-06	2.28e-05	5.0089
SLC2A3	1.68603	3.03296	4.1503	0.000168338	0.000911624	0.0751419
SLC25A1	1.68406	7.25684	6.58818	7.01e-08	2.68e-06	7.73174
LBH	1.68359	4.32531	4.1789	0.000154268	0.000852432	0.159679
DBN1	1.6834	3.59359	4.57468	4.53e-05	0.000340267	1.35104
ISYNA1	1.68294	5.39191	2.96857	0.00503158	0.0129585	-3.16291
UBQLN4	1.68287	4.0902	5.16046	7.07e-06	8.77e-05	3.17083
LAMC3	1.68275	3.56311	2.42491	0.0199147	0.0405045	-4.42528
SLFN13	1.68269	1.96382	5.01627	1.12e-05	0.00012123	2.71802
FJX1	1.68204	3.7256	5.06833	9.49e-06	0.000108101	2.8812
SEMA6B	1.68141	5.17994	2.98512	0.00481474	0.0125149	-3.12184
DNAJC9	1.68007	3.21031	5.89949	6.51e-07	1.54e-05	5.52236
TTLL12	1.67935	5.78356	4.55474	4.82e-05	0.000357159	1.29016
HAUS1	1.67903	3.71936	8.24885	3.61e-10	2.79e-08	12.9762
CLSPN	1.67876	1.04115	11.1975	6.58e-14	9.48e-12	21.5598
DPP10	1.67869	1.81307	3.68929	0.000668365	0.00258601	-1.25303
CPN2	1.67803	2.21478	2.11583	0.0406251	0.0732685	-5.05847
STMN3	1.67657	5.98617	3.38428	0.00160755	0.00513822	-2.08957
RPS3	1.6761	7.75	6.29608	1.8e-07	5.7e-06	6.79464
IFFO2	1.67432	3.23743	4.81256	2.14e-05	0.00019584	2.0833
DBI	1.67337	5.99333	5.38648	3.42e-06	5.14e-05	3.88543
H1-10	1.67165	6.56279	7.38846	5.38e-09	3.09e-07	10.2836
PSMB5	1.6716	7.446	5.46579	2.65e-06	4.26e-05	4.13734
TOX2	1.67039	2.65541	4.93107	1.47e-05	0.000147924	2.45177
SHOC1	1.67015	2.08605	2.44238	0.0190979	0.0390716	-4.38755
MARVELD1	1.67005	3.03316	3.75486	0.000551305	0.002239	-1.06848
TRABD	1.66969	4.10803	5.57413	1.87e-06	3.31e-05	4.48229
SEPTIN2	1.66886	6.32393	5.75806	1.03e-06	2.17e-05	5.06963
ACTR3	1.66861	5.05203	5.35739	3.75e-06	5.48e-05	3.79317
GNAI3	1.66859	4.19205	5.89546	6.6e-07	1.56e-05	5.50945
SERPINE2	1.66839	3.86147	2.57294	0.0138939	0.029986	-4.09929
S100A9	1.66826	3.85983	2.45417	0.0185638	0.038141	-4.36196
NUDT1	1.66775	4.01508	7.31166	6.88e-09	3.82e-07	10.0403
PHF13	1.6676	4.10337	6.28884	1.85e-07	5.79e-06	6.77138
LRFN4	1.66636	2.56909	5.13309	7.72e-06	9.35e-05	3.08466
SNAI2	1.66573	3.91638	3.85901	0.00040499	0.00177143	-0.7722
RRP36	1.66538	5.3392	5.63767	1.52e-06	2.86e-05	4.68495
ITGA7	1.66425	3.16001	4.6318	3.79e-05	0.000299683	1.52587
HPCAL1	1.66404	4.41194	5.60059	1.71e-06	3.11e-05	4.56664
TGIF2	1.66385	2.73518	4.63892	3.7e-05	0.000295001	1.54773
MSH2	1.66353	2.43823	7.82652	1.35e-09	9.46e-08	11.6628
NTS	1.66302	1.93856	1.95356	0.0577631	0.0983201	-5.36337
SIK1B	1.66213	2.38631	4.17958	0.000153947	0.000851208	0.161694
SCAP	1.66159	6.24467	4.28667	0.000110844	0.000666996	0.480279
WDR54	1.66153	3.83991	5.16507	6.96e-06	8.67e-05	3.18535
SIX2	1.661	1.28797	4.3333	9.6e-05	0.000595747	0.619934
SLBP	1.65951	6.11318	6.39224	1.32e-07	4.44e-06	7.10327
LARGE2	1.65949	1.66025	3.00265	0.0045945	0.01204	-3.07815
MFSD14B	1.65939	5.47327	5.78766	9.36e-07	2.01e-05	5.16431
HYAL3	1.65901	2.42079	5.48436	2.49e-06	4.09e-05	4.19641
ARL4A	1.6586	3.28996	4.56498	4.67e-05	0.000348238	1.32139
PDK1	1.65833	2.29171	5.61201	1.65e-06	3.03e-05	4.60309
HOXA11	1.6578	2.22267	3.53497	0.00104601	0.0036738	-1.68097
ARHGAP33	1.65719	3.18029	6.41479	1.23e-07	4.18e-06	7.17562
DYNC2I2	1.6567	6.25109	6.78573	3.71e-08	1.59e-06	8.36446
NOC2L	1.65614	4.72235	5.55419	1.99e-06	3.47e-05	4.41873
BNIP3	1.656	5.68786	4.27418	0.000115186	0.000685404	0.442978
LSS	1.65588	5.81324	3.52986	0.00106149	0.00371792	-1.69498
NFIL3	1.65535	4.81425	3.92083	0.000336762	0.00153916	-0.594605
XRCC2	1.64992	1.62459	10.2462	9.39e-13	1.12e-10	18.9123
FANCA	1.64991	1.68965	7.4854	3.96e-09	2.35e-07	10.5901
TSPAN4	1.64959	3.75029	4.08876	0.000202995	0.00105379	-0.106008
NDC1	1.64876	3.29587	5.79175	9.23e-07	1.99e-05	5.17737
CENPX	1.64872	4.79612	6.81712	3.35e-08	1.47e-06	8.46488
HMX2	1.64622	1.37696	4.36714	8.65e-05	0.000548695	0.72163
MSH6	1.64562	3.65042	4.78964	2.3e-05	0.00020647	2.0123
SLC7A2	1.64555	2.37951	3.51908	0.00109492	0.00380763	-1.72452
FHL3	1.64461	4.02155	4.4028	7.74e-05	0.000506738	0.829079
PSME4	1.64368	3.98375	4.73781	2.71e-05	0.000233664	1.85205
CNN3	1.64316	7.318	4.75577	2.56e-05	0.000223752	1.90752
DOLPP1	1.64312	4.91583	5.44751	2.81e-06	4.47e-05	4.07924
RPS2	1.6429	9.25468	6.61793	6.37e-08	2.5e-06	7.82711
SF3B6	1.64273	6.87417	7.29614	7.22e-09	3.97e-07	9.99107
SUV39H2	1.64267	2.45626	7.27893	7.63e-09	4.1e-07	9.93649
EIF3L	1.64204	4.67857	3.65536	0.000738029	0.00278441	-1.34793
H2BC11	1.64202	1.59123	5.6536	1.44e-06	2.75e-05	4.73581
CEP85	1.64164	2.81	6.50764	9.09e-08	3.32e-06	7.47349
ISG20L2	1.64037	3.64032	6.5223	8.67e-08	3.18e-06	7.52051
NUP62	1.64021	4.73157	6.50603	9.14e-08	3.32e-06	7.46833
CNOT9	1.64002	4.52283	6.85745	2.94e-08	1.32e-06	8.59382
LIPA	1.63941	5.54994	3.93281	0.000324893	0.00149909	-0.560036
JPH3	1.63912	1.47431	2.96673	0.00505623	0.0130098	-3.16746
TPRN	1.63826	3.71787	5.66763	1.38e-06	2.66e-05	4.7806
SFXN3	1.63788	5.14977	4.6653	3.41e-05	0.000278595	1.62874
LYAR	1.63782	4.21969	6.35878	1.47e-07	4.83e-06	6.99586
ARPC5L	1.63723	5.45897	6.74099	4.28e-08	1.8e-06	8.22129
KMT5C	1.63675	3.01155	6.86636	2.86e-08	1.29e-06	8.62227
RPL39L	1.63541	3.46258	3.53297	0.00105205	0.0036903	-1.68646
NAPRT	1.63523	3.42265	3.45797	0.00130414	0.00437533	-1.89095
DPM2	1.63411	5.79205	8.64904	1.05e-10	9.49e-09	14.2038
IDH1	1.63407	6.5672	3.74842	0.000561871	0.00226886	-1.08669
SLC1A4	1.63384	4.41915	4.38714	8.13e-05	0.000524274	0.781863
MYL6B	1.63355	4.50569	6.78132	3.76e-08	1.6e-06	8.35034
CENPL	1.63291	2.05626	8.15407	4.84e-10	3.66e-08	12.683
LMF2	1.63254	5.9207	5.88547	6.82e-07	1.6e-05	5.47746
INCENP	1.63177	2.88557	6.29534	1.81e-07	5.7e-06	6.79227
NSD2	1.6314	2.76929	7.74466	1.74e-09	1.16e-07	11.4063
CYTH1	1.63131	4.28071	4.6881	3.17e-05	0.000263644	1.69885
RABIF	1.63117	3.54061	7.18047	1.04e-08	5.46e-07	9.62374
MEX3D	1.63092	3.55055	5.10565	8.42e-06	9.95e-05	2.99839
FADS2	1.63084	6.5054	2.73142	0.00933315	0.0215021	-3.73512
MTHFD2	1.63005	2.35181	6.44622	1.11e-07	3.88e-06	7.27646
PJA1	1.62995	4.8021	4.05624	0.000224028	0.00113453	-0.201316
PGAM1	1.62992	5.48349	4.03251	0.000240694	0.00119374	-0.270639
PRPF4	1.62952	4.34339	5.8688	7.19e-07	1.66e-05	5.42404
RAB15	1.62919	1.96302	4.49405	5.83e-05	0.000408435	1.10539
RPL37A	1.62911	7.7068	5.9095	6.31e-07	1.5e-05	5.55444
ANP32E	1.62905	5.43285	6.24617	2.12e-07	6.45e-06	6.63443
ELOVL6	1.62881	3.89816	4.16614	0.000160398	0.000878953	0.121929
HOXB7	1.62861	4.64007	4.40405	7.71e-05	0.000504974	0.832856
ARHGEF39	1.62845	1.51216	8.42783	2.08e-10	1.7e-08	13.5274
FANCE	1.62741	2.16123	6.60435	6.65e-08	2.59e-06	7.78357
POLR1E	1.62648	4.20723	5.44618	2.82e-06	4.47e-05	4.07503
ANGPT2	1.62579	2.93368	4.42402	7.25e-05	0.000482056	0.893173
C11orf24	1.62382	4.52792	5.52949	2.16e-06	3.67e-05	4.34006
DEGS1	1.62365	5.78067	6.09947	3.41e-07	9.47e-06	6.16361
OSTC	1.62348	6.73911	5.51186	2.28e-06	3.82e-05	4.28391
SDC1	1.62261	6.27376	3.18891	0.00277194	0.00797624	-2.60441
COL5A3	1.62004	2.72933	3.81616	0.000459958	0.00195262	-0.89456
BARD1	1.61968	1.73744	10.4742	4.91e-13	6.21e-11	19.558
RPS19	1.61898	8.79384	5.91107	6.27e-07	1.5e-05	5.55948
FDX1	1.61888	7.83217	2.50327	0.0164829	0.0345252	-4.25447
ANP32A	1.61582	4.62829	6.07978	3.63e-07	9.94e-06	6.10044
PARP1	1.61523	3.66922	5.0605	9.73e-06	0.000110085	2.85661
RBL1	1.6148	2.6063	7.69689	2.03e-09	1.33e-07	11.2563
CNIH2	1.61449	1.34314	7.58111	2.92e-09	1.84e-07	10.8921
OAS1	1.61424	3.66252	3.66914	0.000708921	0.00270024	-1.30943
INTS7	1.61229	3.49788	6.77433	3.85e-08	1.62e-06	8.32797
SLC35B2	1.61051	5.73171	4.84335	1.94e-05	0.000181138	2.17881
TAF13	1.6096	4.95819	5.20027	6.22e-06	7.95e-05	3.2963
SERBP1	1.60919	5.71302	5.58504	1.8e-06	3.22e-05	4.51705
NCAPH2	1.60897	4.33683	6.71989	4.58e-08	1.9e-06	8.15374
OSGIN1	1.60816	4.41821	3.96041	0.000299075	0.00141022	-0.480219
TYRO3	1.60716	2.37187	4.59738	4.22e-05	0.000323336	1.42043
FAM83H	1.60648	3.36235	4.11221	0.000189041	0.000995395	-0.0371238
DDIT4	1.60622	6.04427	3.3189	0.00193216	0.00597618	-2.2638
SUV39H1	1.60611	3.09994	9.06003	3.03e-11	3.01e-09	15.4456
APEX1	1.60606	7.11612	5.08164	9.1e-06	0.000105192	2.92296
PPIL1	1.60468	5.66746	4.28961	0.000109845	0.000662669	0.489069
POLR3D	1.60429	3.57531	5.65044	1.46e-06	2.78e-05	4.72573
ATF5	1.6035	5.82365	5.09156	8.81e-06	0.000102767	2.95413
PLAC1	1.60342	1.26298	2.91936	0.00573196	0.0144038	-3.28421
CCT3	1.60307	7.48337	5.97208	5.15e-07	1.3e-05	5.75503
RAB38	1.6022	5.62061	2.79509	0.00792688	0.0187595	-3.58461
DDX11	1.60203	2.5973	7.1933	1e-08	5.26e-07	9.66451
GALNT18	1.60151	3.2235	5.44029	2.87e-06	4.53e-05	4.05628
CDHR5	1.60144	1.08388	3.13837	0.00318376	0.00893158	-2.73466
TEDC1	1.60106	1.72117	8.91065	4.76e-11	4.53e-09	14.9966
DPH2	1.60057	3.93158	5.34407	3.92e-06	5.67e-05	3.75095
FBXO10	1.60052	2.46704	5.08058	9.13e-06	0.0001054	2.91965
TXNL4B	1.60041	3.4733	6.40171	1.28e-07	4.33e-06	7.13365
MPZL1	1.60037	4.46187	5.66322	1.4e-06	2.69e-05	4.76653
SMAGP	1.60034	3.55448	4.18179	0.000152911	0.000848311	0.168236
ARL5B	1.60026	3.35847	4.97093	1.3e-05	0.000134196	2.57619
NOLC1	1.60006	5.21704	4.76467	2.49e-05	0.000219046	1.93504
NXT2	1.59935	3.85618	4.66903	3.37e-05	0.000276081	1.64018
ACYP1	1.59904	3.87975	4.48068	6.08e-05	0.000422135	1.06477
POLE4	1.59896	5.15522	5.76672	1e-06	2.12e-05	5.0973
E2F7	1.59851	0.921702	7.29827	7.18e-09	3.97e-07	9.99785
NCAPD3	1.59765	2.39201	7.01859	1.75e-08	8.35e-07	9.10829
PNMA3	1.59656	2.70519	2.79602	0.00790775	0.0187289	-3.58237
SCARA3	1.59625	2.52867	3.46577	0.00127547	0.00429565	-1.86981
TMEM41B	1.59621	4.45572	6.1012	3.39e-07	9.43e-06	6.16915
ST3GAL4	1.5962	5.12076	4.22297	0.000134801	0.000767906	0.290422
LRRC42	1.59579	4.83385	4.13018	0.00017898	0.000957333	0.0158002
POLD3	1.59561	2.78816	6.84163	3.1e-08	1.38e-06	8.54324
BPNT1	1.59411	4.54807	5.15867	7.11e-06	8.8e-05	3.16519
CLK2	1.59248	4.77444	5.93283	5.85e-07	1.44e-05	5.62921
TRAIP	1.59231	2.64082	6.92061	2.4e-08	1.1e-06	8.79561
PYCR2	1.5913	5.18673	5.60289	1.7e-06	3.1e-05	4.57397
BTG2	1.59126	5.4901	3.89398	0.0003649	0.00163716	-0.671889
NCAM2	1.59107	1.70566	3.77179	0.000524466	0.00216049	-1.0206
NDOR1	1.59085	3.92917	6.3846	1.35e-07	4.53e-06	7.07874
TGFB1I1	1.59078	3.28394	4.86727	1.8e-05	0.000170693	2.25311
NOP58	1.59067	4.7297	5.52373	2.2e-06	3.73e-05	4.32172
ANTXR1	1.59023	4.70983	4.52383	5.31e-05	0.000382281	1.19594
ATP10D	1.5901	3.36241	4.11678	0.000186432	0.000985731	-0.0236762
LRRC59	1.58985	5.78917	4.8192	2.1e-05	0.000192938	2.10388
RCC1	1.5896	4.16548	4.74878	2.62e-05	0.000227906	1.88593
GPAA1	1.58957	7.02309	5.51849	2.23e-06	3.76e-05	4.30504
FBL	1.58931	6.94924	6.10169	3.38e-07	9.43e-06	6.17072
LSM4	1.58902	6.92852	6.45336	1.08e-07	3.82e-06	7.29936
ANKRD9	1.5884	3.48203	5.21057	6.02e-06	7.76e-05	3.32879
PRIM1	1.58829	1.9511	6.98791	1.94e-08	9.11e-07	9.01041
NRXN2	1.58792	1.90504	3.12738	0.00328069	0.00914155	-2.76282
PBX1	1.58767	3.17806	3.6803	0.000686172	0.00263399	-1.27821
PDIA4	1.58727	6.00922	4.64918	3.59e-05	0.000288855	1.57923
SLC25A15	1.58727	2.22422	5.5659	1.92e-06	3.37e-05	4.45606
AMDHD1	1.587	2.18101	3.4131	0.00148161	0.00482697	-2.01216
RPS18	1.58665	9.90173	6.06924	3.76e-07	1.02e-05	6.06663
DNA2	1.58664	1.54757	8.06518	6.39e-10	4.72e-08	12.4072
CCDC77	1.58658	3.07214	6.71589	4.64e-08	1.92e-06	8.14092
WEE1	1.58573	2.52927	5.81728	8.5e-07	1.86e-05	5.2591
HOXC11	1.58518	0.843331	5.16028	7.07e-06	8.77e-05	3.17027
EPOP	1.58489	2.20203	4.99778	1.19e-05	0.000126531	2.66013
FGFR1	1.58392	3.87648	3.93135	0.000326316	0.00150356	-0.564246
IPO9	1.58342	3.75538	7.02825	1.7e-08	8.15e-07	9.13907
TPM3	1.58302	5.34332	5.09862	8.62e-06	0.000101187	2.97629
TPMT	1.58262	4.47576	5.57104	1.89e-06	3.33e-05	4.47244
TMEM250	1.58216	5.07513	6.43152	1.16e-07	4.04e-06	7.22931
NAP1L4	1.58191	5.75238	6.6017	6.71e-08	2.6e-06	7.7751
RIT1	1.58103	3.6436	7.03947	1.64e-08	7.92e-07	9.17485
BTBD6	1.5806	5.13824	5.34914	3.86e-06	5.61e-05	3.76701
SWI5	1.57975	4.59438	6.38591	1.35e-07	4.53e-06	7.08293
ZIC2	1.57953	1.02065	5.52262	2.2e-06	3.74e-05	4.31817
GPATCH4	1.57887	3.44214	5.11163	8.26e-06	9.8e-05	3.01718
PRMT5	1.5783	3.11147	4.4207	7.32e-05	0.000485308	0.883118
C1orf115	1.57752	4.81022	2.41075	0.0205999	0.0416781	-4.45572
ADAM12	1.57733	1.16053	4.78947	2.3e-05	0.000206471	2.01176
PCP4	1.57708	4.19152	1.40163	0.168726	0.240023	-6.24368
PAFAH1B3	1.57707	5.24216	6.58095	7.18e-08	2.72e-06	7.70859
POLR2G	1.5768	5.80096	5.89156	6.68e-07	1.57e-05	5.49696
SH3BP4	1.57663	4.49125	4.10027	0.000196024	0.00102435	-0.0722152
LAMC1	1.57585	5.0481	4.58048	4.45e-05	0.000335659	1.36877
PDE6D	1.5753	4.66177	6.00943	4.56e-07	1.18e-05	5.87479
DEAF1	1.57528	4.41104	5.16292	7.01e-06	8.72e-05	3.17857
MBD3	1.57469	4.62085	6.22364	2.28e-07	6.86e-06	6.56211
PTBP3	1.57457	3.96929	5.73461	1.11e-06	2.3e-05	4.99463
NCBP1	1.57395	4.07922	5.30412	4.46e-06	6.26e-05	3.62443
TESK1	1.57367	5.87582	4.73724	2.72e-05	0.000233664	1.85029
GANAB	1.57352	7.11888	5.26479	5.06e-06	6.88e-05	3.50004
PTMA	1.57328	7.57901	6.27823	1.91e-07	5.97e-06	6.73734
CCT7	1.57119	7.52064	6.48485	9.79e-08	3.49e-06	7.40038
POLD2	1.57057	6.34121	5.23148	5.63e-06	7.4e-05	3.39479
LBHD1	1.57014	1.54912	5.63149	1.55e-06	2.89e-05	4.66521
MARCKS	1.56974	5.37434	3.85144	0.000414218	0.00179849	-0.79387
MAFB	1.56961	5.13519	3.52409	0.00107925	0.00376657	-1.71079
TMEM44	1.56871	2.27707	6.33509	1.59e-07	5.15e-06	6.91985
DAXX	1.56863	5.59862	5.98497	4.94e-07	1.26e-05	5.79634
POLQ	1.56844	1.14199	10.7263	2.42e-13	3.18e-11	20.2637
BOLA3	1.56816	2.65721	8.64071	1.08e-10	9.68e-09	14.1784
TMEM201	1.56807	2.72121	7.2863	7.45e-09	4.05e-07	9.95987
BRSK1	1.56771	2.70928	4.80755	2.18e-05	0.000197772	2.06776
MSX1	1.56674	4.19545	4.3919	8.01e-05	0.000519022	0.796214
RPS12	1.56645	10.6009	4.26633	0.000118	0.000696393	0.419552
PTN	1.56578	3.17706	1.81208	0.0774754	0.12516	-5.61274
CASP7	1.56527	3.5035	5.13436	7.68e-06	9.32e-05	3.08868
C9orf40	1.56517	3.42184	5.1906	6.42e-06	8.14e-05	3.26582
SURF4	1.56497	7.70861	4.93039	1.47e-05	0.000148155	2.44965
GSDMD	1.56494	4.12794	3.54437	0.00101808	0.00359399	-1.65517
SNRPE	1.56482	5.43124	6.41301	1.23e-07	4.2e-06	7.16991
DDAH2	1.56466	4.83501	5.16861	6.89e-06	8.59e-05	3.19649
CSE1L	1.56402	5.89155	6.04115	4.12e-07	1.09e-05	5.97651
MED8	1.56397	4.45755	6.27608	1.92e-07	5.99e-06	6.73044
SYT7	1.56351	2.50353	3.14567	0.00312094	0.00879107	-2.71593
ATP4A	1.56336	2.58536	2.38815	0.0217379	0.0435811	-4.50403
GRK2	1.56301	4.88536	6.63224	6.08e-08	2.41e-06	7.87299
H2BC4	1.563	1.8955	3.90695	0.000351038	0.00158949	-0.634596
KCNMB4	1.56196	2.8752	3.06606	0.00387467	0.0105067	-2.91884
GCAT	1.56167	4.54588	5.73985	1.09e-06	2.27e-05	5.01138
B4GALT5	1.56154	6.18843	3.46018	0.00129595	0.00435137	-1.88496
MPP3	1.56145	1.51953	5.51533	2.26e-06	3.79e-05	4.29496
CCT5	1.56102	5.82799	4.582	4.43e-05	0.000334677	1.37341
DNM1	1.56091	1.71585	3.60727	0.000848809	0.00310705	-1.48163
LRRC45	1.55907	3.35646	7.16314	1.1e-08	5.71e-07	9.56863
KIF26A	1.5587	1.99784	3.82087	0.000453576	0.00193057	-0.881135
BACE1	1.55848	3.38708	4.65463	3.53e-05	0.000285483	1.59594
PCYT2	1.55817	4.12472	4.90277	1.61e-05	0.000157731	2.36358
PURB	1.55796	4.19104	5.6261	1.58e-06	2.92e-05	4.64804
TOMM34	1.55782	7.48502	4.7285	2.79e-05	0.000238297	1.82334
ALDOC	1.55777	5.56407	2.7957	0.00791435	0.0187338	-3.58314
MARCKSL1	1.55717	7.03166	3.52702	0.00107022	0.00374135	-1.70278
DCAF15	1.55687	4.80509	7.1335	1.21e-08	6.2e-07	9.47433
YRDC	1.5566	4.37619	5.83656	7.99e-07	1.78e-05	5.32082
POLDIP3	1.55544	5.27412	4.54436	4.98e-05	0.0003647	1.25851
WDR18	1.55511	5.76012	5.10107	8.55e-06	0.00010061	2.984
AJM1	1.55491	2.93163	5.22256	5.79e-06	7.56e-05	3.36664
MRPL14	1.5544	6.83217	6.67397	5.32e-08	2.15e-06	8.00666
ACP1	1.55437	6.08982	4.92215	1.51e-05	0.000150986	2.42398
DNMT3A	1.55433	3.10785	5.27989	4.82e-06	6.65e-05	3.54775
NCL	1.55393	6.86828	5.29356	4.61e-06	6.42e-05	3.59101
PRSS35	1.55314	1.86712	3.84608	0.000420867	0.00182068	-0.809185
ESM1	1.55274	4.67032	3.58497	0.000905477	0.00326753	-1.54334
ADAMTS9	1.55228	2.26104	5.69291	1.27e-06	2.52e-05	4.86136
MFHAS1	1.55167	1.96522	4.53949	5.06e-05	0.000368553	1.24365
HASPIN	1.55143	1.01539	11.492	2.96e-14	4.5e-12	22.355
FBXW5	1.55044	6.59248	5.72406	1.15e-06	2.36e-05	4.9609
GADD45A	1.55027	4.89927	4.02532	0.000245974	0.00121194	-0.291596
GART	1.54861	3.89079	4.92902	1.48e-05	0.000148709	2.4454
LIF	1.54844	2.50434	3.71858	0.000613389	0.00242486	-1.1708
PCNX3	1.54699	4.30808	5.4347	2.93e-06	4.58e-05	4.03855
NTMT1	1.54696	4.46783	4.9906	1.22e-05	0.000128632	2.63769
ALDH1B1	1.54655	4.67816	4.00223	0.000263724	0.00128185	-0.358863
PABPC1L	1.54541	2.38517	4.76183	2.51e-05	0.000220555	1.92625
CCHCR1	1.54458	3.31979	6.78247	3.75e-08	1.6e-06	8.35403
HNRNPR	1.54367	4.66488	4.94395	1.41e-05	0.000143414	2.49195
TOMM40	1.54349	6.21087	5.91185	6.26e-07	1.5e-05	5.56198
ANG	1.54333	1.70361	4.80713	2.18e-05	0.00019793	2.06644
TMPRSS9	1.54274	1.84447	5.3234	4.19e-06	5.98e-05	3.68549
SKP2	1.54222	2.05221	7.16561	1.1e-08	5.71e-07	9.5765
GSTT2B	1.54218	2.99299	2.13639	0.0388094	0.0704079	-5.01844
SF3B4	1.54197	6.57104	5.68758	1.29e-06	2.54e-05	4.84432
STK25	1.54191	4.65431	6.34566	1.54e-07	5e-06	6.95376
SLC16A13	1.54093	2.4674	5.94256	5.67e-07	1.39e-05	5.66039
ATF3	1.53985	3.07258	3.65107	0.000747318	0.00281199	-1.3599
BYSL	1.53941	4.83617	5.68358	1.31e-06	2.57e-05	4.83154
HEATR3	1.5371	3.80947	5.35606	3.77e-06	5.49e-05	3.78896
SAC3D1	1.53654	4.35326	6.00097	4.69e-07	1.2e-05	5.84765
SNX6	1.53598	4.99215	4.15477	0.000166061	0.000902816	0.0883255
XRCC5	1.53559	6.31727	5.41665	3.1e-06	4.75e-05	3.98121
NFATC4	1.53515	3.81791	2.52153	0.0157646	0.0333114	-4.21408
PAXX	1.53508	5.87702	7.41045	5.02e-09	2.92e-07	10.3532
ITGB1BP1	1.53469	4.21768	6.01985	4.41e-07	1.15e-05	5.90819
PLAUR	1.53442	2.50821	3.50293	0.00114683	0.00394998	-1.76864
UBA2	1.53344	5.48965	5.20693	6.09e-06	7.84e-05	3.3173
HIC2	1.53337	1.82081	6.24358	2.14e-07	6.49e-06	6.62611
PARPBP	1.53304	1.50346	9.26478	1.64e-11	1.71e-09	16.0568
ETV5	1.53284	4.7093	3.82816	0.00044387	0.00189592	-0.860345
IRAK1	1.53263	6.0885	3.82934	0.000442319	0.00189174	-0.85698
ACTR2	1.53241	6.31216	5.19029	6.42e-06	8.14e-05	3.26483
PPP1R14A	1.53237	5.75296	2.45923	0.0183389	0.0377867	-4.35096
TPM4	1.53088	5.56483	4.68551	3.2e-05	0.000265139	1.69088
HOXC9	1.53077	2.3422	4.8333	2.01e-05	0.000185853	2.1476
DUSP2	1.53054	3.26675	3.35735	0.00173439	0.00548063	-2.16156
SLC27A3	1.53028	2.78933	5.68323	1.31e-06	2.57e-05	4.83042
MYO9B	1.52999	5.02393	5.11141	8.27e-06	9.8e-05	3.01649
ASB1	1.52784	2.91444	6.14166	2.97e-07	8.49e-06	6.29901
RPS6KA4	1.52777	4.43567	6.37974	1.38e-07	4.58e-06	7.06315
KPNB1	1.52717	5.20802	5.72229	1.16e-06	2.36e-05	4.95525
YIF1A	1.52705	6.07998	5.58743	1.79e-06	3.2e-05	4.52467
RPA2	1.52682	5.62512	5.191	6.41e-06	8.13e-05	3.26706
HOXA10	1.52669	2.42265	4.10457	0.000193481	0.0010149	-0.0595845
PPP2R5C	1.52621	4.18864	5.01342	1.13e-05	0.000121861	2.70909
TFPI2	1.52607	4.43827	1.9211	0.0618569	0.104075	-5.42197
TAF1B	1.526	2.5402	6.48454	9.8e-08	3.49e-06	7.39941
RCOR1	1.52542	3.42843	5.34785	3.87e-06	5.62e-05	3.76292
HOXD13	1.52526	0.802129	5.01555	1.12e-05	0.000121321	2.71576
TSPAN15	1.52468	3.71414	4.59204	4.29e-05	0.000327147	1.40412
RALB	1.52368	5.64413	5.0248	1.09e-05	0.000119267	2.74472
KMT5A	1.52257	3.85373	6.92236	2.39e-08	1.1e-06	8.80121
DAD1	1.52252	8.8147	5.344	3.92e-06	5.67e-05	3.75072
RBPMS2	1.5224	2.79617	4.2685	0.000117215	0.000692501	0.426029
CDC42SE1	1.52128	5.16745	4.37038	8.56e-05	0.000544987	0.731387
NCLN	1.52051	7.14634	4.57979	4.46e-05	0.000336235	1.36666
SSBP4	1.52017	4.99808	5.48183	2.51e-06	4.1e-05	4.18837
MLF1	1.5198	3.33607	4.81147	2.15e-05	0.000196191	2.0799
SNRPD3	1.51929	3.92385	4.83565	1.99e-05	0.000184887	2.1549
SNHG32	1.51897	3.94589	4.37059	8.55e-05	0.000544841	0.732022
KDM4B	1.51886	3.76431	4.29447	0.00010821	0.000655196	0.503625
FAM207A	1.51808	4.77546	4.48019	6.09e-05	0.000422429	1.06327
COL6A2	1.51771	6.18875	3.45378	0.00131982	0.00441628	-1.90231
AUNIP	1.51755	1.64341	8.52916	1.52e-10	1.3e-08	13.8379
CHAC2	1.51754	2.84746	5.43396	2.93e-06	4.58e-05	4.03618
C10orf82	1.51614	3.64208	1.99339	0.0530601	0.0916432	-5.29035
TMEM184B	1.51604	4.10692	5.12783	7.85e-06	9.48e-05	3.06812
CSNK1G2	1.51584	6.07392	4.94051	1.43e-05	0.00014416	2.48122
PLEKHG4	1.51574	3.95602	3.54438	0.00101805	0.00359399	-1.65515
CDK4	1.51558	5.66684	3.4648	0.00127897	0.00430571	-1.87242
GON7	1.51485	4.6935	5.31537	4.3e-06	6.1e-05	3.66004
RCN1	1.5141	4.32414	5.55831	1.96e-06	3.43e-05	4.43185
MXD1	1.51408	2.47708	6.26686	1.98e-07	6.13e-06	6.70085
DAP3	1.51361	5.25508	5.39428	3.33e-06	5.03e-05	3.9102
NID1	1.51341	4.44458	3.18914	0.00277013	0.00797243	-2.60379
ZDHHC16	1.51333	4.5675	5.53885	2.09e-06	3.59e-05	4.36986
ZDHHC12	1.51326	5.18917	6.25721	2.04e-07	6.26e-06	6.66986
NT5DC2	1.51301	4.1842	4.24249	0.000126965	0.0007367	0.348503
GDI2	1.51256	6.93005	4.46942	6.29e-05	0.000434464	1.03062
NIFK	1.51247	4.06253	6.2111	2.37e-07	7.08e-06	6.52185
RGCC	1.51245	4.6846	4.70028	3.05e-05	0.00025513	1.73635
SSR2	1.51244	5.87923	5.63298	1.54e-06	2.88e-05	4.67
SRSF7	1.51224	5.56974	5.90705	6.36e-07	1.51e-05	5.54659
EIF3M	1.51198	5.1224	5.36198	3.7e-06	5.42e-05	3.80772
EIF4E2	1.51166	4.38619	6.35325	1.5e-07	4.9e-06	6.97814
STC1	1.51164	4.23821	3.72219	0.000606914	0.00240442	-1.16063
OBSL1	1.51158	5.31157	3.87134	0.000390386	0.00172303	-0.736869
P4HA1	1.51093	5.916	4.52167	5.35e-05	0.000384191	1.18938
ADAMTS1	1.51092	3.35382	4.16353	0.000161679	0.000884714	0.114224
FOSB	1.5108	2.69662	2.87565	0.00642942	0.0158133	-3.39084
EFHD2	1.5104	7.57459	5.87731	7e-07	1.63e-05	5.45131
CEP89	1.50929	3.1775	6.25688	2.05e-07	6.26e-06	6.66881
MCMBP	1.50927	4.29483	5.08663	8.95e-06	0.000103889	2.93864
HSPB11	1.50906	4.0055	6.10234	3.38e-07	9.43e-06	6.17283
AFMID	1.50863	2.74452	4.27372	0.000115349	0.000685883	0.441602
ZDHHC18	1.50853	3.07464	5.84878	7.68e-07	1.73e-05	5.35992
LPAR2	1.50817	1.68664	5.17118	6.83e-06	8.53e-05	3.20459
C4orf46	1.50791	3.0852	6.00044	4.7e-07	1.2e-05	5.84595
PES1	1.50767	5.30084	4.90239	1.61e-05	0.000157826	2.3624
HMGB3	1.5074	4.84372	4.57757	4.49e-05	0.000337664	1.35986
IARS1	1.50706	4.9788	4.19449	0.000147084	0.00082371	0.205886
FANCC	1.50642	1.70451	9.06514	2.99e-11	2.98e-09	15.461
NRBP1	1.5061	5.8506	5.92718	5.96e-07	1.45e-05	5.61109
ABHD3	1.50591	2.87382	5.11205	8.25e-06	9.8e-05	3.01849
IGFBP2	1.50573	4.98651	3.13441	0.00321837	0.00901479	-2.74481
DENND5A	1.50564	3.72027	5.71491	1.18e-06	2.39e-05	4.93165
GUSB	1.50542	5.86583	4.64421	3.64e-05	0.000292395	1.56396
HES4	1.50467	2.17752	4.76904	2.46e-05	0.000216966	1.94854
RBBP8	1.50427	3.02923	5.7809	9.56e-07	2.04e-05	5.14268
TMUB1	1.50392	5.82938	7.51929	3.55e-09	2.16e-07	10.6971
RFX5	1.5024	3.89168	4.57102	4.58e-05	0.00034326	1.33984
POGLUT3	1.50136	4.11737	4.84404	1.94e-05	0.000180848	2.18093
TARS1	1.50115	5.90448	4.71434	2.92e-05	0.000246558	1.77967
HOXA13	1.50073	2.56689	3.04346	0.00411809	0.011026	-2.97586
GTF2E2	1.50066	5.47505	5.98727	4.9e-07	1.25e-05	5.8037
EIF3J	1.50044	5.23928	4.30867	0.000103578	0.000632	0.546114
RFLNB	1.50015	3.96953	4.39288	7.98e-05	0.000518066	0.79915
SIVA1	1.50009	4.86633	5.74852	1.06e-06	2.22e-05	5.03911
TLE1	1.49969	4.99441	3.35033	0.00176901	0.00556323	-2.18029
JUN	1.4987	6.60098	4.52862	5.23e-05	0.00037759	1.21052
SLC25A23	1.49859	5.15424	3.91777	0.000339862	0.00155143	-0.603432
NKX3-2	1.49798	1.53335	3.99826	0.000266896	0.00129234	-0.370405
SUMO1	1.49779	6.91269	6.11948	3.19e-07	9.01e-06	6.22782
FAM177A1	1.49751	3.44152	5.8377	7.96e-07	1.78e-05	5.32446
GUK1	1.4971	6.33207	5.92673	5.96e-07	1.45e-05	5.60966
H2AC6	1.49706	4.31802	3.42405	0.00143627	0.00471451	-1.98265
AGRN	1.49685	2.98299	3.62622	0.00080336	0.00297687	-1.42904
HNRNPA3	1.49619	5.80693	5.37337	3.57e-06	5.31e-05	3.84384
COPS7B	1.49605	3.96932	6.06126	3.86e-07	1.04e-05	6.04101
ECI2	1.49587	5.0362	4.52226	5.34e-05	0.000383659	1.19116
AP1S1	1.49586	6.80209	3.76314	0.000538019	0.00220207	-1.04508
PRKDC	1.49547	4.09743	4.59841	4.21e-05	0.000322775	1.42361
RNF26	1.49539	4.32492	4.57797	4.48e-05	0.000337389	1.36109
CFL1	1.49505	7.27838	7.09193	1.39e-08	6.92e-07	9.34201
PPIA	1.49494	7.14547	6.59075	6.95e-08	2.67e-06	7.73999
ODC1	1.49438	5.52381	4.41199	7.52e-05	0.000494582	0.856808
DHX9	1.49433	5.49266	4.76757	2.47e-05	0.000217624	1.94401
STT3A	1.49428	5.22158	4.89089	1.67e-05	0.00016207	2.32659
HYOU1	1.49407	4.19654	3.66904	0.000709138	0.00270024	-1.30972
SPRY2	1.49381	4.00989	3.72768	0.000597201	0.00237617	-1.14517
RARS2	1.49367	4.90643	4.35563	8.96e-05	0.000564799	0.687003
KLHL17	1.49361	2.3747	6.67556	5.29e-08	2.15e-06	8.01177
RPP40	1.493	3.94658	4.65306	3.54e-05	0.000286445	1.59114
ORAI1	1.49239	4.5709	4.84698	1.92e-05	0.000179468	2.19009
ELOVL5	1.49236	7.15906	3.48152	0.00121935	0.00414545	-1.82701
DPYSL4	1.49166	2.52407	2.92666	0.00562264	0.0141743	-3.26631
MAZ	1.49138	2.67727	6.36945	1.42e-07	4.7e-06	7.03012
SLC52A2	1.49088	5.04501	5.9514	5.51e-07	1.36e-05	5.68871
GLE1	1.49085	4.70118	5.72524	1.15e-06	2.36e-05	4.96467
GREB1	1.49073	1.92263	3.8317	0.000439238	0.00188245	-0.85026
TTC32	1.49066	3.10299	7.39327	5.3e-09	3.06e-07	10.2989
PSPH	1.4893	4.44619	4.2533	0.000122821	0.000719024	0.380698
PLXNA1	1.48918	3.77299	4.91184	1.56e-05	0.00015453	2.39183
NIPA2	1.48778	3.38157	4.16917	0.00015892	0.000872584	0.130897
ENTR1	1.48587	4.64768	5.48992	2.45e-06	4.02e-05	4.21411
NRIP3	1.48577	2.27351	3.85515	0.00040967	0.00178483	-0.783253
GALK1	1.48553	4.31542	4.79961	2.23e-05	0.000201476	2.04317
PGK1	1.4852	7.93832	3.45089	0.00133073	0.0044456	-1.91013
DGKD	1.48515	2.87735	5.62558	1.58e-06	2.92e-05	4.64637
STARD3	1.4849	4.8617	5.33478	4.04e-06	5.8e-05	3.72153
RAPGEF1	1.48446	4.90873	4.71341	2.93e-05	0.0002469	1.77681
ASPHD1	1.4843	3.50502	3.59439	0.000881124	0.00319287	-1.51731
HNRNPF	1.48356	6.48641	4.68757	3.18e-05	0.000263899	1.69721
LPGAT1	1.4835	4.4318	4.24272	0.000126876	0.000736443	0.349181
C1QL1	1.48304	1.33231	4.30974	0.000103238	0.000630859	0.549302
SCRIB	1.48281	4.65315	5.43907	2.89e-06	4.53e-05	4.05242
TPI1	1.48245	9.43457	5.44637	2.82e-06	4.47e-05	4.0756
BAK1	1.48207	5.02857	4.53906	5.06e-05	0.000368846	1.24233
GALNT10	1.4816	4.28107	3.70771	0.000633264	0.00248268	-1.20136
MAPRE1	1.48157	6.92822	5.60398	1.69e-06	3.09e-05	4.57746
P3H3	1.4814	2.93644	2.58324	0.0135442	0.0293384	-4.07608
DDX21	1.48123	4.62181	3.99683	0.000268048	0.00129678	-0.374561
SRSF3	1.48116	5.93327	5.8294	8.17e-07	1.81e-05	5.29788
GNRHR	1.48109	1.87424	2.35494	0.0235129	0.0464868	-4.57438
MGAT5	1.48105	4.01458	4.50948	5.56e-05	0.00039483	1.15227
PRPF38A	1.48082	3.56018	5.82571	8.27e-07	1.83e-05	5.28607
CALU	1.48072	6.09455	4.04136	0.000234344	0.00116834	-0.244813
MRTO4	1.48063	5.0922	5.95202	5.49e-07	1.36e-05	5.6907
CCNO	1.48058	2.83726	3.73587	0.000583005	0.00233072	-1.1221
MSANTD3	1.48035	3.5421	6.16467	2.76e-07	8.06e-06	6.37283
PLEKHA4	1.47973	3.39834	4.3194	0.000100207	0.000615972	0.57825
STIP1	1.47969	6.81477	5.51851	2.23e-06	3.76e-05	4.3051
PGF	1.47948	2.66962	4.2084	0.000140955	0.000796115	0.247142
XRCC6	1.47923	7.38433	5.14033	7.54e-06	9.21e-05	3.10745
FARP2	1.47921	2.34662	5.52944	2.16e-06	3.67e-05	4.33989
DESI2	1.47785	4.11263	4.77118	2.44e-05	0.000215847	1.95516
HSPA5	1.47784	8.10177	3.9766	0.000284879	0.00135915	-0.433319
CASP3	1.47776	4.51119	5.04085	1.04e-05	0.000115169	2.795
ASB4	1.4765	4.34762	1.58725	0.120321	0.180747	-5.97593
PDPN	1.47615	1.1382	3.20806	0.00262947	0.00763795	-2.55472
TUBG1	1.47611	5.15587	6.19538	2.5e-07	7.4e-06	6.47142
STAT1	1.47593	4.26728	4.04664	0.000230632	0.00115577	-0.229385
GPR137	1.47578	4.60696	5.69417	1.27e-06	2.51e-05	4.86537
EEF1AKMT4	1.47563	3.27184	6.12258	3.16e-07	8.95e-06	6.23778
LIN9	1.47532	1.8913	7.51388	3.62e-09	2.19e-07	10.6801
LMX1B	1.47503	0.796171	4.14402	0.00017159	0.00092528	0.056614
APLN	1.47491	3.05216	3.68417	0.000678453	0.00261344	-1.26738
DCP2	1.47462	3.26383	5.38171	3.47e-06	5.2e-05	3.8703
HOMER3	1.4734	3.2004	5.63505	1.53e-06	2.87e-05	4.6766
RASSF7	1.4734	3.32091	6.04852	4.02e-07	1.08e-05	6.00014
BRD3	1.47328	3.27337	4.56063	4.73e-05	0.00035221	1.30814
PPRC1	1.47213	4.15097	4.80911	2.17e-05	0.000197123	2.07259
CCDC137	1.47196	4.76111	5.95656	5.41e-07	1.35e-05	5.70525
FUT11	1.47195	3.37996	5.84704	7.72e-07	1.74e-05	5.35435
MED27	1.47181	3.80894	6.33106	1.61e-07	5.2e-06	6.90692
GTF3C4	1.47148	3.17808	5.53486	2.12e-06	3.62e-05	4.35715
CIC	1.47129	4.72142	4.75722	2.55e-05	0.000222964	1.912
ZNF738	1.47122	1.90935	4.78712	2.32e-05	0.000207675	2.00449
BOP1	1.471	5.06022	5.22488	5.75e-06	7.53e-05	3.37394
HMBS	1.4708	3.45538	5.545	2.05e-06	3.55e-05	4.38945
GFUS	1.47049	5.29325	5.64617	1.48e-06	2.8e-05	4.71207
CNIH1	1.47037	5.20276	4.78138	2.36e-05	0.000210454	1.98673
BZW1	1.47028	5.04267	4.85692	1.86e-05	0.000175286	2.22095
AP2S1	1.47026	7.64481	6.04718	4.04e-07	1.08e-05	5.99586
SLC22A3	1.47011	4.02699	2.72529	0.0094801	0.0217891	-3.74949
SRP9	1.47008	7.36894	4.97723	1.27e-05	0.000132287	2.5959
PAQR4	1.46999	3.41046	3.45582	0.00131215	0.00439684	-1.89677
CDC123	1.46982	5.30093	5.8133	8.61e-07	1.88e-05	5.24634
SC5D	1.46874	4.59802	3.12922	0.00326428	0.00910195	-2.75811
VIM	1.46868	7.94902	3.61666	0.000826	0.00304238	-1.4556
GLRX2	1.46794	3.50292	5.88797	6.76e-07	1.59e-05	5.48544
SRSF9	1.46785	5.02643	4.55475	4.82e-05	0.000357159	1.29018
ACP2	1.4678	5.3346	4.91859	1.53e-05	0.000152156	2.41287
HSDL1	1.46762	5.12072	4.08223	0.000207061	0.00106934	-0.125189
YBX3	1.46759	5.19588	5.30144	4.5e-06	6.29e-05	3.61595
HOXB13	1.46752	1.41146	3.57982	0.000919059	0.00330789	-1.55756
SRM	1.46745	6.23464	5.66067	1.41e-06	2.7e-05	4.75839
CCDC106	1.46728	3.88588	4.04928	0.000228795	0.00114953	-0.221661
ILF3	1.46658	5.84007	5.50023	2.37e-06	3.94e-05	4.24691
GTPBP2	1.46565	4.5798	4.63581	3.74e-05	0.000296922	1.53818
CD151	1.46562	6.64933	4.60056	4.18e-05	0.000321632	1.43019
MYO19	1.4654	2.27403	6.985	1.95e-08	9.17e-07	9.00113
HOXA9	1.46463	1.67409	3.04144	0.00414057	0.0110736	-2.98095
FBN1	1.46458	3.21626	3.92381	0.000333768	0.00152951	-0.586003
KLF16	1.46407	3.76703	5.96263	5.31e-07	1.33e-05	5.72471
TRAF7	1.46383	4.90973	4.70626	3e-05	0.000251512	1.75475
NECAP2	1.46356	4.78033	5.26069	5.12e-06	6.93e-05	3.48707
DCBLD2	1.463	3.81241	3.96092	0.000298626	0.0014085	-0.478769
MOGS	1.46264	5.13019	5.70408	1.23e-06	2.45e-05	4.89706
PKN3	1.46203	2.45861	5.62806	1.57e-06	2.91e-05	4.65427
TMEM183A	1.46182	3.94261	5.8372	7.97e-07	1.78e-05	5.32285
MRPL37	1.46165	5.95489	4.90569	1.59e-05	0.000156645	2.37267
LSM1	1.46154	3.94662	5.7198	1.17e-06	2.37e-05	4.94728
MDC1	1.4612	3.17792	5.481	2.52e-06	4.1e-05	4.18572
IVNS1ABP	1.46012	4.84567	5.49295	2.43e-06	3.99e-05	4.22375
HOXB9	1.4599	1.9961	2.82119	0.00740948	0.0177776	-3.52223
HSPA8	1.45984	8.37654	3.08189	0.00371229	0.0101328	-2.87874
B4GALT3	1.4591	4.29523	4.14005	0.000173682	0.000933517	0.044886
RELB	1.45902	3.30435	4.77519	2.41e-05	0.000213584	1.96757
EMILIN1	1.45892	3.95129	2.96816	0.00503712	0.0129707	-3.16393
EIPR1	1.45872	3.38312	6.7881	3.68e-08	1.58e-06	8.37204
PPP5C	1.4583	5.1106	4.56959	4.6e-05	0.000344489	1.33547
PRPF40A	1.45795	4.14236	5.19728	6.28e-06	8.01e-05	3.28687
SNAPC4	1.45739	3.33913	5.1431	7.47e-06	9.17e-05	3.11618
ERH	1.45709	7.2684	6.18285	2.6e-07	7.66e-06	6.43119
TPPP3	1.4569	3.31788	4.11913	0.000185102	0.000980263	-0.0167483
ARF6	1.45613	5.97069	4.44583	6.77e-05	0.000457262	0.959143
DENND4B	1.45592	3.93908	4.78335	2.35e-05	0.000209711	1.99283
EXOSC2	1.45585	3.77684	6.14951	2.9e-07	8.33e-06	6.32418
CMTM3	1.45575	4.69534	3.90698	0.000351003	0.00158949	-0.634501
GTPBP4	1.45572	4.38128	4.09975	0.000196334	0.00102514	-0.0737434
ATP6V0B	1.45552	7.1751	5.6948	1.26e-06	2.51e-05	4.86738
RDH11	1.45548	6.06861	4.27111	0.00011628	0.000689611	0.433805
BTG3	1.45529	5.39663	4.45603	6.56e-05	0.000446996	0.990024
SHB	1.45518	1.49589	5.25041	5.3e-06	7.09e-05	3.45458
ARHGEF19	1.455	3.50618	3.57071	0.000943591	0.00337711	-1.5827
UTP11	1.45457	4.37461	5.92955	5.91e-07	1.44e-05	5.6187
EEF1AKMT3	1.45445	3.00595	5.09553	8.7e-06	0.00010183	2.96659
WLS	1.45387	5.747	4.29135	0.000109256	0.000660318	0.49429
QPCTL	1.45365	4.33011	5.6352	1.53e-06	2.87e-05	4.67706
RPS5	1.4526	8.36119	4.89381	1.66e-05	0.000160951	2.33568
UQCRH	1.4525	7.03803	5.1677	6.91e-06	8.6e-05	3.19364
ANKRD13D	1.45221	3.79009	6.97169	2.04e-08	9.51e-07	8.95869
ARHGDIA	1.4515	6.47708	4.28813	0.000110343	0.00066471	0.484671
RPS29	1.45102	5.28262	4.5209	5.36e-05	0.00038479	1.18702
ATG9A	1.4508	3.32949	3.41633	0.0014681	0.00479617	-2.00347
UGGT1	1.45008	3.75525	5.01905	1.11e-05	0.000120454	2.72671
DCLRE1B	1.44968	2.25521	5.84749	7.71e-07	1.74e-05	5.35582
SPRR2F	1.44931	1.68069	2.39428	0.0214236	0.0430656	-4.49095
GMPS	1.44915	4.16236	5.25446	5.23e-06	7.03e-05	3.46737
SBK1	1.44869	2.77136	3.10228	0.00351259	0.00967541	-2.82691
FAM171A1	1.44796	4.43655	2.93931	0.00543773	0.0137985	-3.2352
TMSB10	1.44745	11.0387	3.7975	0.000486095	0.00203482	-0.947653
SEPTIN10	1.44723	4.35956	4.41286	7.5e-05	0.000493702	0.859448
DENR	1.44681	5.60752	5.09052	8.84e-06	0.000102894	2.95085
TSEN34	1.44673	5.60588	5.72306	1.15e-06	2.36e-05	4.95772
SNRNP40	1.44659	3.66998	4.87537	1.76e-05	0.00016762	2.2783
PSMD14	1.44635	4.50965	5.53818	2.1e-06	3.59e-05	4.36773
POLR2L	1.44617	7.4187	5.12323	7.96e-06	9.58e-05	3.05366
DDX50	1.44615	4.77157	4.63382	3.76e-05	0.000298213	1.53208
LMAN2L	1.44528	4.7464	5.75081	1.05e-06	2.21e-05	5.04644
RNF126	1.44426	5.0408	5.56978	1.89e-06	3.34e-05	4.46842
RAD1	1.44412	3.92728	4.859	1.85e-05	0.000174331	2.22742
PARD3	1.44353	3.83895	4.56547	4.66e-05	0.000348015	1.3229
MT2A	1.44336	10.6937	3.40475	0.00151708	0.0049133	-2.03462
BFAR	1.44296	5.18886	5.93034	5.89e-07	1.44e-05	5.62122
RPL35	1.44285	9.43353	7.48479	3.97e-09	2.35e-07	10.5882
PSMA5	1.44219	5.22653	5.82179	8.38e-07	1.84e-05	5.27354
RPL27A	1.44175	7.25823	5.90968	6.3e-07	1.5e-05	5.555
PFKL	1.44143	5.36258	4.88531	1.7e-05	0.0001642	2.30921
SCARB1	1.44138	8.48765	2.2057	0.0332048	0.0618736	-4.88125
MAPK6	1.44101	3.66625	4.69605	3.09e-05	0.000258162	1.72332
NOL10	1.44043	4.06977	5.94624	5.6e-07	1.38e-05	5.67219
HNRNPM	1.44005	6.03211	4.40032	7.8e-05	0.000509446	0.821589
DUT	1.43991	4.85837	5.57428	1.87e-06	3.31e-05	4.48277
FKBP3	1.43991	5.08659	4.98765	1.23e-05	0.000129517	2.62846
ZBTB34	1.43983	2.56307	5.80115	8.96e-07	1.94e-05	5.20748
MLLT11	1.4386	2.83402	3.58416	0.000907588	0.00327301	-1.54557
EGR1	1.4382	5.87942	2.50082	0.0165814	0.0346779	-4.25986
RPL13A	1.438	9.85278	4.87534	1.76e-05	0.00016762	2.27823
GMFB	1.43789	3.79677	4.30187	0.000105772	0.000642785	0.525752
RABL6	1.43782	4.44847	6.66647	5.45e-08	2.19e-06	7.98264
RBX1	1.43772	5.4148	7.41541	4.94e-09	2.88e-07	10.3689
IPO5	1.43771	4.14893	4.84493	1.93e-05	0.000180538	2.18372
HSPA1B	1.43737	6.4976	3.90143	0.000356876	0.00160815	-0.65048
RAD9A	1.43711	3.21296	7.27102	7.83e-09	4.19e-07	9.91138
MCAM	1.43667	4.68852	4.94278	1.42e-05	0.000143577	2.48831
NPNT	1.4357	1.82135	3.13903	0.00317805	0.00891857	-2.73297
ATG101	1.43558	3.97304	4.12188	0.000183559	0.000974268	-0.00865156
PITPNB	1.43529	4.34207	5.06942	9.46e-06	0.000107801	2.8846
HNRNPA1	1.43482	7.52252	5.49056	2.44e-06	4.02e-05	4.21614
MFSD12	1.4347	4.49484	4.44498	6.79e-05	0.000457735	0.95655
AKAP12	1.43469	2.16479	3.33211	0.00186191	0.00579355	-2.22875
ATAD3B	1.43426	2.7401	5.51804	2.24e-06	3.76e-05	4.3036
SGCE	1.43374	2.57738	3.8197	0.000455162	0.00193616	-0.884488
SLC5A6	1.43367	3.57586	4.37873	8.34e-05	0.000534786	0.756514
MYH9	1.43357	7.30801	4.2901	0.000109677	0.000662243	0.490556
RANBP9	1.43332	4.43261	4.39126	8.02e-05	0.000519655	0.794266
PDGFRL	1.43319	1.53787	3.6983	0.000650967	0.00253468	-1.22777
CENPQ	1.43311	3.19615	5.68811	1.29e-06	2.54e-05	4.84603
RPL7A	1.43306	10.311	6.02845	4.29e-07	1.13e-05	5.93579
AGFG1	1.43274	3.9666	4.99705	1.19e-05	0.000126662	2.65786
DKK1	1.4321	1.21893	3.31931	0.00192991	0.0059726	-2.2627
SLC44A4	1.43176	2.80364	2.52835	0.0155037	0.0328525	-4.19894
RBBP4	1.43148	3.84214	4.57617	4.51e-05	0.00033899	1.35559
SNAPC2	1.4314	5.25569	4.94545	1.4e-05	0.000143048	2.49662
SRRM3	1.43126	4.80536	3.16255	0.00297998	0.00845135	-2.67249
SUGP1	1.43021	4.62893	4.76155	2.52e-05	0.000220632	1.92539
PATL1	1.42997	4.44617	5.30085	4.5e-06	6.29e-05	3.61409
TOE1	1.42967	3.55546	5.40107	3.26e-06	4.95e-05	3.93174
RAB20	1.4294	5.67321	4.14472	0.000171227	0.000924225	0.0586646
TYMP	1.4292	3.12633	3.00543	0.00456048	0.0119685	-3.07121
SAP30	1.42871	4.44195	4.44167	6.86e-05	0.000461155	0.946535
CLMP	1.42863	2.22663	2.12012	0.0402403	0.0726378	-5.05014
NAMPT	1.42855	4.49851	4.26808	0.000117367	0.000693151	0.424772
MYL12A	1.42813	6.29672	5.45695	2.72e-06	4.36e-05	4.10923
MIS18BP1	1.42811	2.50448	5.68752	1.29e-06	2.54e-05	4.84414
REXO1	1.4279	5.09829	4.23011	0.000131881	0.000757789	0.311658
GNL2	1.42754	4.45512	8.18323	4.42e-10	3.39e-08	12.7733
CEBPZ	1.42691	3.98252	3.44049	0.0013707	0.00454978	-1.93826
PCSK6	1.42654	1.51219	3.42862	0.00141779	0.00466585	-1.97035
TNC	1.42651	2.33845	2.22741	0.0316039	0.0593986	-4.83758
VPS72	1.42616	5.53334	5.30313	4.47e-06	6.27e-05	3.6213
ARL16	1.42599	4.28874	5.42194	3.05e-06	4.71e-05	3.998
KCNK3	1.42444	6.56802	2.13651	0.0387991	0.0704043	-5.01821
LSM2	1.42435	5.81319	5.42421	3.03e-06	4.69e-05	4.00521
LSM7	1.42426	5.8791	6.83974	3.12e-08	1.38e-06	8.53721
CNTROB	1.42404	3.40397	7.13516	1.21e-08	6.19e-07	9.47961
CNPY3	1.42338	6.5085	6.37138	1.41e-07	4.68e-06	7.03632
LCAT	1.42275	3.34339	5.47223	2.59e-06	4.2e-05	4.15783
URM1	1.42259	5.41009	5.7193	1.17e-06	2.37e-05	4.94568
SEC61G	1.42221	6.30925	4.72817	2.8e-05	0.000238343	1.82231
RCN3	1.42206	4.26575	4.13124	0.000178407	0.000955503	0.0189036
SPTAN1	1.42192	5.04028	4.68729	3.18e-05	0.000263919	1.69636
SLC35C1	1.42172	3.92751	5.42869	2.98e-06	4.64e-05	4.01944
XPO5	1.4215	3.59598	4.89319	1.66e-05	0.000161176	2.33374
ZNF503	1.42139	5.40842	3.76856	0.000529477	0.00217464	-1.02972
PUF60	1.42124	5.99279	5.41803	3.09e-06	4.74e-05	3.98559
UBFD1	1.42082	4.53598	5.18785	6.47e-06	8.18e-05	3.25714
CHIC2	1.42046	4.54986	5.01856	1.11e-05	0.000120454	2.72519
CEP57	1.42011	3.05146	6.31235	1.71e-07	5.47e-06	6.84684
SIPA1	1.42007	4.78923	5.86359	7.32e-07	1.68e-05	5.40737
GLO1	1.41963	7.4358	4.80261	2.21e-05	0.00020023	2.05245
MYDGF	1.41962	6.97125	4.73145	2.77e-05	0.00023686	1.83244
RPS27	1.41893	9.4939	4.2693	0.000116928	0.000691776	0.428408
PPAT	1.41877	2.988	5.57027	1.89e-06	3.34e-05	4.46999
BRPF3	1.41841	4.58109	3.53895	0.0010341	0.00363891	-1.67006
PTMS	1.41832	8.75689	3.88703	0.000372553	0.00166159	-0.691871
VDR	1.418	4.38379	3.03314	0.00423402	0.0112817	-3.00182
PAK4	1.41761	4.68255	5.22441	5.76e-06	7.54e-05	3.37245
HPDL	1.41757	1.23884	4.62483	3.87e-05	0.000304706	1.50453
CDK2AP2	1.41736	5.95128	5.81398	8.59e-07	1.88e-05	5.24852
KIFC3	1.41718	3.90776	3.55874	0.000976767	0.00347109	-1.61567
CHST10	1.41711	3.43964	4.52878	5.23e-05	0.000377561	1.21102
SLC2A14	1.41705	2.75036	3.01072	0.00449637	0.0118416	-3.05799
NRARP	1.41703	2.49414	5.66562	1.39e-06	2.67e-05	4.77418
REXO4	1.41696	4.88106	6.37503	1.4e-07	4.63e-06	7.04801
PNN	1.41586	5.11165	4.9282	1.48e-05	0.000148907	2.44282
OTUB1	1.41578	5.26927	6.0018	4.68e-07	1.2e-05	5.8503
DNAJC8	1.41574	6.02756	6.04688	4.04e-07	1.08e-05	5.99489
CPSF3	1.41555	4.51858	6.54699	8.01e-08	2.95e-06	7.59969
FAM216A	1.41553	3.0739	4.96234	1.33e-05	0.000137503	2.54936
TPRKB	1.41474	4.46122	8.14101	5.05e-10	3.78e-08	12.6425
YY1AP1	1.41472	3.57123	5.26576	5.04e-06	6.86e-05	3.50309
PXDN	1.41448	2.58053	3.7936	0.000491736	0.00205324	-0.958734
PRRC2A	1.41448	5.79825	5.01003	1.14e-05	0.000122787	2.69847
JMJD6	1.41407	4.2955	5.03258	1.06e-05	0.000117191	2.76909
NUP35	1.41396	2.90658	6.47218	1.02e-07	3.62e-06	7.35974
RHBDD3	1.41383	4.32703	4.68969	3.16e-05	0.000262725	1.70374
UGDH	1.41373	4.10302	3.85968	0.00040419	0.0017698	-0.770298
IFI27L1	1.41344	4.53226	4.12178	0.000183617	0.000974268	-0.00895341
HTATIP2	1.41341	5.25959	3.46194	0.00128946	0.00433397	-1.88018
HCRTR2	1.41315	1.76564	2.51811	0.0158968	0.033518	-4.22165
MAPK1IP1L	1.41302	4.94376	4.95271	1.37e-05	0.000140731	2.51929
PLEKHG2	1.41272	2.30844	5.04876	1.01e-05	0.000113361	2.8198
SSB	1.41239	4.79342	5.58065	1.83e-06	3.26e-05	4.50307
KIAA2013	1.41228	5.46482	5.50437	2.34e-06	3.89e-05	4.26007
EFNA5	1.41171	1.56478	3.25727	0.00229461	0.00685419	-2.42627
EHD1	1.41161	4.86977	4.92878	1.48e-05	0.000148734	2.44464
LPCAT4	1.41159	3.27199	5.27054	4.96e-06	6.79e-05	3.51819
SPATC1L	1.41144	4.10413	2.39631	0.0213202	0.0428786	-4.48661
CSTF3	1.41116	3.2041	6.10754	3.32e-07	9.32e-06	6.18952
IMMT	1.41093	6.37472	3.60112	0.000864105	0.00314981	-1.49869
DIPK2A	1.4108	3.48826	4.34998	9.12e-05	0.000572361	0.670014
PPIB	1.41079	7.11511	5.31191	4.35e-06	6.15e-05	3.64908
PSMB7	1.40997	7.98949	5.80273	8.91e-07	1.93e-05	5.21254
H4C8	1.40994	1.96903	4.16996	0.000158535	0.000871627	0.133247
MDK	1.40972	6.72459	2.27833	0.0281147	0.0539711	-4.73383
MATN3	1.40966	2.17464	2.57235	0.0139139	0.0300135	-4.1006
OASL	1.40966	1.89403	3.93414	0.000323602	0.00149522	-0.556199
EEF1B2	1.40961	7.76279	4.84859	1.91e-05	0.000178926	2.19508
FARSB	1.40925	3.78097	5.62475	1.58e-06	2.93e-05	4.64371
COPS8	1.40879	5.33265	5.91132	6.27e-07	1.5e-05	5.56025
SZRD1	1.40877	5.67744	5.69708	1.25e-06	2.5e-05	4.87468
PIEZO1	1.40835	3.51924	3.97319	0.000287815	0.00137039	-0.443209
PSMD1	1.40802	3.86002	4.55204	4.86e-05	0.000358587	1.28192
ELN	1.40736	2.08519	2.80982	0.00763082	0.0181839	-3.54944
FLNA	1.40734	5.84274	3.47378	0.0012466	0.00421989	-1.84803
DGUOK	1.40727	5.64942	7.06783	1.5e-08	7.41e-07	9.26522
PIP5K1A	1.40725	4.42054	4.63702	3.73e-05	0.000296359	1.54191
TGIF1	1.40677	3.71792	5.77756	9.67e-07	2.06e-05	5.13199
MFSD10	1.40664	5.13211	5.36952	3.61e-06	5.34e-05	3.83164
TIPRL	1.40662	4.93769	5.90831	6.33e-07	1.51e-05	5.55061
SEMA3F	1.40641	3.77434	5.77065	9.89e-07	2.1e-05	5.10987
RPL23A	1.40602	6.09762	4.85283	1.89e-05	0.000176973	2.20824
TRAPPC4	1.40574	4.44697	5.49626	2.4e-06	3.97e-05	4.23427
NUDT5	1.40533	4.42345	5.25864	5.16e-06	6.97e-05	3.48059
SLC25A33	1.40514	2.48983	6.0072	4.6e-07	1.19e-05	5.86764
NTAQ1	1.405	2.95797	4.60591	4.11e-05	0.000317674	1.44656
SEC61B	1.40471	7.77824	6.37525	1.4e-07	4.63e-06	7.04873
MTF2	1.40421	3.19563	5.98986	4.86e-07	1.24e-05	5.81203
ROBO1	1.40415	3.66458	3.335	0.00184685	0.00576291	-2.22106
AKIRIN2	1.40407	5.74883	4.77586	2.41e-05	0.000213246	1.96964
DPYSL2	1.40405	4.8246	3.79805	0.000485301	0.00203252	-0.946083
SNRPA	1.40392	5.74289	8.32716	2.83e-10	2.27e-08	13.2178
KHDRBS1	1.40321	6.39724	5.54178	2.07e-06	3.57e-05	4.37919
SMC3	1.40296	4.45715	4.51394	5.48e-05	0.000391282	1.16583
PDE9A	1.40287	2.74612	4.03961	0.000235586	0.00117262	-0.249918
PSME2	1.40276	6.97575	4.79916	2.23e-05	0.000201658	2.04176
TULP3	1.40247	4.40004	5.59419	1.75e-06	3.15e-05	4.54624
TMEM120B	1.40225	2.89995	5.31022	4.37e-06	6.16e-05	3.64373
ARPC5	1.4022	4.80877	5.52733	2.17e-06	3.69e-05	4.33319
CRMP1	1.40214	2.61961	2.73548	0.00923696	0.0213089	-3.72559
CBX8	1.40126	3.03479	4.50205	5.69e-05	0.000401156	1.12967
GAPDH	1.40122	10.8978	4.86502	1.81e-05	0.000171718	2.24613
TIMM9	1.4012	4.98476	5.44037	2.87e-06	4.53e-05	4.05655
HSPA13	1.40095	4.6942	4.12848	0.00017991	0.000961999	0.010782
HES1	1.40074	5.42116	4.49159	5.87e-05	0.000410083	1.09791
FIBP	1.39996	5.25316	6.49161	9.58e-08	3.43e-06	7.42208
HDAC2	1.39988	3.91949	4.95115	1.38e-05	0.00014134	2.51441
PFKFB3	1.39984	4.0127	3.75006	0.000559153	0.00226116	-1.08204
SLC39A7	1.39941	7.20785	3.82938	0.000442276	0.00189174	-0.856886
STX5	1.39938	4.84747	4.87661	1.75e-05	0.000167142	2.28216
NECTIN3	1.39917	2.64519	4.1107	0.000189908	0.000999642	-0.04155
RPL18A	1.39873	7.47752	5.42673	3e-06	4.66e-05	4.0132
PNPT1	1.39841	3.69028	5.49737	2.39e-06	3.97e-05	4.23782
RGL2	1.39764	5.04615	5.54456	2.05e-06	3.55e-05	4.38804
MT1F	1.39757	5.11667	3.36908	0.001678	0.00532968	-2.13024
RPF1	1.39711	4.60089	5.10171	8.53e-06	0.000100477	2.986
SLC25A17	1.39656	3.88259	5.20534	6.12e-06	7.86e-05	3.31227
ULBP3	1.39641	2.11311	3.43406	0.00139601	0.00461067	-1.95564
TMEM223	1.39629	4.29323	7.10142	1.35e-08	6.75e-07	9.3722
RPS8	1.39616	9.32028	5.22045	5.83e-06	7.59e-05	3.35997
CTXN1	1.39531	4.54167	2.75802	0.00871957	0.0203083	-3.67252
RPS6KA1	1.39531	3.89673	3.89653	0.000362129	0.00162781	-0.66455
PSMG3	1.39529	5.38614	6.6142	6.45e-08	2.52e-06	7.81516
NEDD8	1.39481	4.36071	7.04519	1.61e-08	7.82e-07	9.19308
GNG12	1.39437	5.33383	3.89536	0.0003634	0.00163255	-0.667923
SDE2	1.39419	3.45325	4.89676	1.64e-05	0.000159635	2.34488
TRIM28	1.39359	7.30015	5.22249	5.79e-06	7.56e-05	3.36641
NT5C	1.39344	3.97975	5.85104	7.62e-07	1.73e-05	5.36717
MAN1B1	1.39306	4.83569	5.51822	2.24e-06	3.76e-05	4.30418
GPSM1	1.39299	3.54358	3.41016	0.00149402	0.00485529	-2.02008
ZFP36L1	1.3927	6.40361	3.75909	0.000544482	0.00222194	-1.05654
ADM	1.39265	4.27247	2.67804	0.0106863	0.0240619	-3.85946
FAM168B	1.39169	5.38766	4.25194	0.000123333	0.000720855	0.376655
POMK	1.39151	2.17809	5.40431	3.23e-06	4.91e-05	3.94203
S100A8	1.39113	2.24102	2.35163	0.023697	0.0467615	-4.58136
RBM8A	1.3907	4.41888	5.72185	1.16e-06	2.36e-05	4.95383
ARFIP2	1.39026	4.41023	5.13951	7.56e-06	9.23e-05	3.10487
MAFF	1.39019	2.52157	4.4016	7.77e-05	0.000508061	0.825461
PSMC3	1.38998	6.78217	6.05806	3.9e-07	1.05e-05	6.03075
C1orf122	1.38991	5.71793	4.909	1.58e-05	0.000155593	2.38298
UBE2V2	1.38934	4.68604	5.25812	5.17e-06	6.98e-05	3.47895
CMTM4	1.3892	3.0458	4.455	6.58e-05	0.000448246	0.986903
PGGHG	1.38918	2.12008	4.38424	8.2e-05	0.000527362	0.773126
RTL10	1.38895	2.56985	5.11984	8.05e-06	9.65e-05	3.04298
PRXL2A	1.38865	4.57148	3.48419	0.00121006	0.00411977	-1.81972
RPL10A	1.38837	8.78055	4.05554	0.000224498	0.00113656	-0.203343
MOV10	1.3883	4.51093	5.92094	6.08e-07	1.47e-05	5.59108
MRPL41	1.38804	8.72243	5.82659	8.25e-07	1.82e-05	5.2889
CCDC167	1.38802	5.97428	5.87664	7.01e-07	1.63e-05	5.44915
PI4K2B	1.38788	4.15473	4.31572	0.00010135	0.000621381	0.567235
SMPD4	1.38741	4.27327	6.35953	1.47e-07	4.82e-06	6.99827
AGO2	1.38731	2.60294	5.18772	6.48e-06	8.18e-05	3.25671
MRPL52	1.38715	4.98323	8.4398	2e-10	1.66e-08	13.5641
HNRNPD	1.38694	5.9789	6.56562	7.54e-08	2.82e-06	7.65944
SLC25A25	1.38684	3.4457	3.18747	0.0027829	0.00799945	-2.60812
BIRC2	1.38684	4.49903	4.07943	0.000208826	0.0010753	-0.133395
RPS25	1.38679	9.11701	5.56609	1.92e-06	3.37e-05	4.45664
SMARCC1	1.3866	4.06515	4.86445	1.82e-05	0.00017193	2.24436
RPL31	1.38604	7.66354	5.82374	8.33e-07	1.83e-05	5.27976
LRRC8A	1.38567	4.80997	4.50116	5.7e-05	0.00040176	1.12697
PDLIM1	1.38562	5.05403	3.45192	0.00132685	0.00443442	-1.90736
TOPBP1	1.38548	3.2592	5.92617	5.97e-07	1.45e-05	5.60787
CALM2	1.38534	7.07782	5.08485	9e-06	0.000104355	2.93304
FGFBP3	1.3849	2.10848	4.31047	0.000103003	0.000629654	0.551517
PRKAR2B	1.38472	5.45582	1.97933	0.0546806	0.0938189	-5.31626
SELENOO	1.3845	4.7474	5.44306	2.85e-06	4.5e-05	4.06509
AK2	1.3844	4.3601	5.49596	2.4e-06	3.97e-05	4.23333
POGLUT2	1.38437	2.63022	5.02141	1.1e-05	0.000119966	2.73409
RPS16	1.38436	8.94062	4.86178	1.83e-05	0.000173096	2.23606
PTGFRN	1.38436	4.67057	3.92308	0.0003345	0.00153144	-0.588114
PSPC1	1.38429	3.86827	5.43219	2.95e-06	4.6e-05	4.03058
NUP155	1.38424	3.40324	5.1065	8.4e-06	9.93e-05	3.00105
SLC25A44	1.3838	3.30966	5.13529	7.66e-06	9.31e-05	3.0916
NUDT11	1.38336	1.91993	3.61012	0.000841826	0.00308968	-1.47373
MTHFD1L	1.38335	3.55583	4.43187	7.07e-05	0.000472722	0.916905
HSH2D	1.38322	2.14877	3.04881	0.00405923	0.0109072	-2.96239
DCUN1D5	1.3832	2.25917	6.07211	3.72e-07	1.01e-05	6.07584
CDC26	1.38309	3.82143	4.58316	4.41e-05	0.000333926	1.37694
JARID2	1.38294	2.99241	4.97104	1.29e-05	0.000134196	2.57654
PLXNA2	1.38286	1.99814	4.33323	9.6e-05	0.000595747	0.619743
MARS1	1.38284	5.14214	4.82913	2.03e-05	0.000188011	2.13466
GLA	1.38282	4.43872	5.82891	8.19e-07	1.81e-05	5.29633
YEATS4	1.3827	4.56841	4.02687	0.000244831	0.00120918	-0.287096
SNX7	1.38268	4.28963	3.82549	0.0004474	0.00190903	-0.867957
TAF9	1.38255	5.6638	6.01587	4.47e-07	1.16e-05	5.89543
SOCS1	1.38248	3.66329	3.89501	0.00036378	0.00163346	-0.668928
EML4	1.38226	3.7679	4.50968	5.55e-05	0.00039483	1.15288
ILKAP	1.38163	3.69248	6.51102	8.99e-08	3.29e-06	7.48433
STXBP1	1.38132	4.21636	4.82656	2.05e-05	0.000189267	2.1267
MTHFD1	1.38108	3.29618	5.54639	2.04e-06	3.54e-05	4.39388
STK38	1.38042	4.23797	5.38893	3.39e-06	5.1e-05	3.89321
ARFGAP3	1.38042	5.63622	4.28578	0.000111146	0.000668087	0.477633
RUVBL1	1.38028	3.64491	5.87053	7.15e-07	1.66e-05	5.42959
ASB6	1.38026	4.25483	5.80986	8.71e-07	1.89e-05	5.23535
SYMPK	1.38025	4.6672	5.13803	7.59e-06	9.25e-05	3.10022
PTPRS	1.38019	3.7953	3.20362	0.00266189	0.00771318	-2.56626
C1orf43	1.38015	7.36065	3.86383	0.000399221	0.00175449	-0.7584
ZDHHC20	1.38011	4.05864	4.38917	8.08e-05	0.000521808	0.787966
TOR1B	1.38009	4.88699	4.73366	2.75e-05	0.000235581	1.83926
GCN1	1.3799	4.71308	4.40158	7.77e-05	0.000508061	0.825389
NECTIN2	1.37979	6.49502	3.97361	0.00028745	0.00136905	-0.441985
TIMM8B	1.37969	6.33108	5.66664	1.38e-06	2.67e-05	4.77743
SRP54	1.37952	4.0704	4.31994	0.00010004	0.000615402	0.57987
TLNRD1	1.3794	3.5266	5.64201	1.5e-06	2.83e-05	4.6988
HEYL	1.37925	3.5635	3.85289	0.000412436	0.00179358	-0.789725
SOGA1	1.37919	4.5008	4.31785	0.000100687	0.000617773	0.573612
ENSA	1.37857	6.17391	5.47644	2.56e-06	4.15e-05	4.17121
DUSP12	1.37823	3.77958	4.46502	6.38e-05	0.000438547	1.01726
PRKAB1	1.37789	4.73501	3.92967	0.000327962	0.00150779	-0.569095
ZG16B	1.37743	2.87746	2.34805	0.0238969	0.0470997	-4.58888
PRIM2	1.37632	2.23564	6.57834	7.24e-08	2.74e-06	7.70022
BLMH	1.37601	3.72513	5.084	9.03e-06	0.000104548	2.93036
GTF3C5	1.37558	5.52592	5.29186	4.64e-06	6.45e-05	3.58563
SEPHS1	1.37542	5.18308	4.97702	1.27e-05	0.000132296	2.59521
SFPQ	1.37508	5.91863	5.36678	3.64e-06	5.37e-05	3.82295
MAP4K4	1.37491	3.43229	3.52963	0.0010622	0.0037196	-1.69561
EPB41L1	1.37483	5.92516	2.65621	0.0112902	0.0252027	-3.90983
NKIRAS2	1.37453	4.17792	6.65511	5.65e-08	2.26e-06	7.94625
TAF1D	1.37399	3.09368	5.10862	8.34e-06	9.88e-05	3.00773
AREL1	1.37382	3.91019	4.45004	6.69e-05	0.000452979	0.971884
ACTL6A	1.37327	4.13755	5.33849	3.99e-06	5.76e-05	3.73328
ABHD17C	1.37315	3.22762	3.75052	0.000558405	0.00225969	-1.08076
NT5M	1.37303	2.39716	6.57358	7.35e-08	2.77e-06	7.68496
PDCL3	1.3728	5.04478	6.41939	1.21e-07	4.14e-06	7.19037
CEP164	1.37278	2.74481	6.33806	1.57e-07	5.11e-06	6.92936
KHSRP	1.37252	6.62296	5.18769	6.48e-06	8.18e-05	3.25661
HRAS	1.37252	5.17288	6.42189	1.2e-07	4.11e-06	7.19841
BCCIP	1.37242	4.61229	5.27795	4.85e-06	6.69e-05	3.54163
TMEM123	1.37216	6.03169	3.48814	0.00119648	0.00408529	-1.80898
CAPZA1	1.37148	5.9559	5.84892	7.67e-07	1.73e-05	5.36039
NUDT21	1.37146	5.16893	4.89061	1.67e-05	0.000162119	2.32572
RAB35	1.37092	5.02051	4.52749	5.25e-05	0.000378751	1.2071
MTA2	1.37065	5.44716	5.42216	3.05e-06	4.71e-05	3.99871
HNRNPC	1.37027	6.80824	5.57738	1.85e-06	3.28e-05	4.49264
DHX15	1.3699	4.61461	4.65121	3.56e-05	0.000287444	1.58544
FCF1	1.36978	3.91836	4.12457	0.000182063	0.000969751	-0.000728355
ENPP3	1.36964	2.55639	2.22525	0.0317603	0.0596316	-4.84195
CSPG4	1.36957	2.37841	4.42458	7.24e-05	0.000481611	0.894854
CCT6A	1.36956	6.98896	4.90976	1.57e-05	0.000155371	2.38534
RHOC	1.36936	6.04445	6.16845	2.73e-07	7.98e-06	6.38497
RPE	1.36935	4.39229	4.51461	5.47e-05	0.000390724	1.16789
NUP160	1.36932	3.17179	6.07015	3.75e-07	1.02e-05	6.06955
WDR4	1.36917	3.08849	5.11915	8.07e-06	9.65e-05	3.04083
RPL11	1.36908	8.65355	5.426	3.01e-06	4.66e-05	4.0109
PLPPR1	1.36891	0.913856	2.49073	0.0169929	0.0353609	-4.28206
HSD17B12	1.3679	3.51123	4.0935	0.000200095	0.00104168	-0.0920961
NUP85	1.36778	3.70315	5.57839	1.84e-06	3.28e-05	4.49586
SF3B2	1.36776	5.3774	4.88142	1.72e-05	0.000165466	2.29713
PDCD11	1.36761	3.73413	4.64208	3.67e-05	0.000293484	1.55742
RPA3	1.3672	4.47356	5.03568	1.05e-05	0.000116384	2.77879
FUS	1.36706	6.37688	5.41644	3.1e-06	4.75e-05	3.98055
DLAT	1.36693	3.91135	3.72182	0.000607569	0.00240644	-1.16167
PYCR3	1.36691	3.95689	5.43536	2.92e-06	4.58e-05	4.04062
LTBP2	1.36691	3.01219	3.06346	0.00390196	0.0105617	-2.92541
MRC2	1.36683	2.8579	2.26756	0.0288227	0.0550947	-4.75593
ATG4B	1.3664	4.48755	5.87995	6.94e-07	1.62e-05	5.45976
KLC2	1.36598	3.65945	4.90762	1.58e-05	0.000155871	2.37869
ZNF598	1.36564	3.76671	4.50999	5.55e-05	0.00039483	1.15382
HNRNPA2B1	1.36445	6.92444	5.68282	1.31e-06	2.57e-05	4.82912
EXOSC8	1.36414	3.43338	6.15328	2.86e-07	8.27e-06	6.33628
ST3GAL2	1.36406	3.57579	5.09029	8.85e-06	0.000102897	2.95012
UCHL5	1.36326	3.45164	5.3045	4.45e-06	6.26e-05	3.62562
ZDHHC8	1.36302	4.03978	6.41524	1.23e-07	4.18e-06	7.17705
MMADHC	1.36285	5.91053	4.11356	0.000188266	0.000992577	-0.0331491
GRIN2D	1.36264	1.41897	4.11258	0.000188825	0.000994576	-0.0360192
LRG1	1.36261	1.74495	2.97565	0.00493766	0.0127622	-3.14534
CREB3	1.36258	6.59863	4.69504	3.1e-05	0.000258852	1.72022
B3GAT3	1.36236	5.75241	5.79917	9.01e-07	1.95e-05	5.20114
SBF1	1.36214	4.07072	4.09557	0.000198841	0.00103645	-0.0860163
VCPKMT	1.36194	3.09527	6.40392	1.27e-07	4.32e-06	7.14074
THY1	1.36168	3.54268	3.68627	0.000674313	0.00260126	-1.26152
OST4	1.36143	8.07941	5.49497	2.41e-06	3.98e-05	4.23017
PSMA4	1.36126	5.35455	5.42712	3e-06	4.66e-05	4.01444
IARS2	1.36093	5.99545	3.46404	0.00128176	0.00431333	-1.87449
FN3KRP	1.36084	5.10333	4.76471	2.49e-05	0.000219046	1.93516
CCDC9	1.36074	4.37372	4.62195	3.91e-05	0.000306747	1.49569
DR1	1.36063	3.26261	5.27533	4.89e-06	6.73e-05	3.53334
YARS1	1.36059	4.6158	4.95821	1.35e-05	0.000138803	2.53647
TDG	1.36036	3.32918	6.15407	2.86e-07	8.27e-06	6.33884
AGAP1	1.36003	2.83485	4.67813	3.27e-05	0.00026975	1.66818
GLI2	1.36001	1.58102	4.65922	3.47e-05	0.00028222	1.61004
BAX	1.35993	5.74387	5.1788	6.66e-06	8.35e-05	3.22861
TPM2	1.35993	5.85051	2.3775	0.0222931	0.044527	-4.52665
AGPS	1.35966	3.3523	5.17163	6.82e-06	8.52e-05	3.206
PABPC4	1.35917	5.08825	5.03536	1.05e-05	0.000116422	2.77781
SMC1A	1.35905	4.17335	4.5044	5.64e-05	0.000398896	1.13684
GUCD1	1.35901	5.57963	4.67885	3.27e-05	0.00026941	1.67038
STRN4	1.35895	4.73169	6.18266	2.6e-07	7.66e-06	6.43058
CTRB1	1.35875	0.93159	3.27501	0.00218411	0.00659533	-2.37967
CERS6	1.35866	2.42093	4.76793	2.47e-05	0.000217491	1.94513
AKIRIN1	1.35838	5.01994	3.70389	0.000640383	0.00250262	-1.21207
SUMO3	1.35783	6.15398	4.28829	0.000110292	0.000664639	0.485127
SNRPC	1.35764	6.98192	5.91711	6.15e-07	1.48e-05	5.57883
PGRMC1	1.35755	8.6896	3.13256	0.00323464	0.00904518	-2.74955
TM7SF3	1.35733	4.24581	4.23917	0.000128269	0.000742443	0.338593
TMEM198	1.3572	2.97831	4.47238	6.24e-05	0.000431026	1.03958
VEGFB	1.35712	6.71642	6.15566	2.84e-07	8.25e-06	6.34394
OGFOD1	1.3571	4.70611	5.59431	1.75e-06	3.15e-05	4.54662
MB21D2	1.35705	2.6575	3.70691	0.000634744	0.00248731	-1.2036
VEGFA	1.35692	5.04509	3.7849	0.000504546	0.00209405	-0.983426
SRSF2	1.35683	6.21498	5.94516	5.62e-07	1.38e-05	5.66871
CDK5RAP2	1.35662	4.07274	4.56508	4.67e-05	0.000348238	1.32172
BRCA2	1.35647	0.901405	10.7829	2.07e-13	2.76e-11	20.4207
EHMT1	1.35637	3.03108	5.39751	3.3e-06	4.99e-05	3.92043
SF3A3	1.35622	5.08631	5.12304	7.97e-06	9.58e-05	3.05304
SCNM1	1.35506	4.08647	6.06125	3.86e-07	1.04e-05	6.04101
HCN3	1.35481	2.33656	5.14664	7.39e-06	9.09e-05	3.1273
NBPF1	1.35455	2.46916	3.3388	0.00182728	0.00571693	-2.21097
GNL1	1.35455	4.36276	6.01563	4.47e-07	1.16e-05	5.89468
HADHA	1.3544	7.00569	4.12364	0.000182581	0.000970951	-0.00348071
RASD2	1.35438	2.39385	4.0775	0.000210052	0.00107977	-0.139053
PAPSS2	1.35432	6.49022	1.90233	0.0643354	0.107334	-5.45547
ACSS2	1.35404	6.06043	3.25306	0.00232158	0.00692237	-2.4373
TEX30	1.35382	2.01604	7.28953	7.38e-09	4.03e-07	9.97013
ZNF581	1.35349	4.83503	4.80128	2.22e-05	0.000200855	2.04834
PDHX	1.35338	4.68142	4.23453	0.000130107	0.000751248	0.324789
DLX5	1.35333	2.47622	2.7596	0.00868431	0.0202495	-3.66878
LPIN1	1.3531	3.57464	4.46633	6.35e-05	0.000437036	1.02124
ZNF496	1.35179	2.43866	5.84632	7.74e-07	1.74e-05	5.35207
PIGS	1.35174	3.94462	4.08848	0.000203169	0.00105404	-0.106839
CCN1	1.35074	4.79486	2.57909	0.0136842	0.0296067	-4.08544
SHOX2	1.35054	0.801773	5.3149	4.31e-06	6.1e-05	3.65855
CCDC134	1.34942	2.89621	3.16976	0.00292161	0.00833165	-2.65389
ARHGEF2	1.34885	2.64481	3.87474	0.000386455	0.00170841	-0.72713
FAM107A	1.34872	3.00169	3.2181	0.00255757	0.00746842	-2.5286
TMEM63B	1.3487	4.79395	4.22139	0.000135455	0.0007711	0.28573
ACTN1	1.34853	4.12869	3.40282	0.00152539	0.00493369	-2.0398
EIF2S2	1.3484	6.83745	4.7597	2.53e-05	0.00022157	1.91969
ELF4	1.34827	3.88745	4.05186	0.000227018	0.00114407	-0.214127
EMC8	1.34808	4.14363	5.8597	7.41e-07	1.69e-05	5.39491
AAMDC	1.34801	4.2419	4.27673	0.000114285	0.000681759	0.450598
THAP4	1.34775	5.20978	5.44637	2.82e-06	4.47e-05	4.07561
IER2	1.3468	5.08013	4.50947	5.56e-05	0.00039483	1.15225
HDHD5	1.34644	4.02169	3.88037	0.000380025	0.00168703	-0.710982
GNG5	1.34633	2.87943	6.02946	4.28e-07	1.13e-05	5.93903
HAUS2	1.34587	3.01711	4.27694	0.000114211	0.000681759	0.451228
BMP4	1.34582	4.64706	2.04963	0.0469884	0.0825862	-5.18524
DUSP6	1.34577	4.62751	3.60012	0.000866606	0.00315684	-1.50145
C19orf71	1.34575	2.33684	4.17488	0.00015617	0.000861198	0.147806
NCKAP5L	1.34567	4.26511	4.89929	1.63e-05	0.000158548	2.35273
MRGBP	1.34558	4.63265	6.22549	2.27e-07	6.83e-06	6.56806
SF3B3	1.34548	5.05618	5.08824	8.91e-06	0.000103502	2.94368
JDP2	1.34541	3.02713	3.88582	0.000373902	0.00166578	-0.695348
KCTD5	1.34512	4.65313	5.72305	1.15e-06	2.36e-05	4.95767
TAP1	1.34505	4.04755	3.1672	0.00294223	0.00837367	-2.66051
CEP72	1.3448	2.00572	6.49058	9.61e-08	3.44e-06	7.41878
FOS	1.34453	5.79362	2.52645	0.0155762	0.0329765	-4.20317
SLC25A39	1.34447	7.10723	5.7158	1.18e-06	2.38e-05	4.93451
TSPAN18	1.34383	5.19572	3.48505	0.00120709	0.00411558	-1.81738
OS9	1.3438	6.39756	3.51179	0.00111808	0.00386996	-1.74446
NAGS	1.34372	1.61872	3.59609	0.000876772	0.00318273	-1.51258
SAMD1	1.34327	5.31235	6.91517	2.45e-08	1.12e-06	8.77822
CYTH3	1.34288	4.01399	4.35042	9.11e-05	0.000571903	0.671339
RASSF1	1.34278	3.70826	5.39772	3.3e-06	4.99e-05	3.92109
CTNNB1	1.34247	6.02315	3.25006	0.00234095	0.00696485	-2.44514
MICAL1	1.34229	2.50952	4.70207	3.04e-05	0.000254076	1.74187
KHDC4	1.34208	3.93475	5.52846	2.16e-06	3.68e-05	4.33679
H2AW	1.34186	6.08678	3.00639	0.00454877	0.0119473	-3.06881
ACACA	1.34185	3.57486	4.88348	1.71e-05	0.000164587	2.30354
RNF144A	1.34155	4.52062	4.06327	0.000219306	0.00111573	-0.180727
ZBTB5	1.34085	3.18468	4.26916	0.000116977	0.000691776	0.428002
EDNRB	1.34081	3.9229	3.88031	0.000380092	0.00168703	-0.711152
NUTF2	1.34071	6.27645	8.08605	5.99e-10	4.47e-08	12.472
SAP130	1.34046	3.79023	5.04955	1.01e-05	0.000113206	2.82227
HSD3B2	1.34037	5.84671	1.09051	0.282007	0.367199	-6.62393
SLC27A4	1.34037	4.92452	4.94454	1.41e-05	0.000143287	2.49378
PLEKHB2	1.33974	5.66563	3.1714	0.0029085	0.00830025	-2.64966
IFI44	1.33961	4.87855	3.58151	0.000914591	0.0032954	-1.5529
OSBPL7	1.33943	2.04203	5.97842	5.04e-07	1.28e-05	5.77534
DUSP8	1.33933	2.15999	3.62947	0.000795822	0.00295622	-1.42003
PPP1R35	1.33918	3.66851	4.05058	0.000227898	0.00114711	-0.217864
NAV1	1.33899	1.54469	6.04138	4.11e-07	1.09e-05	5.97724
TBC1D13	1.33866	5.4067	4.5687	4.62e-05	0.000345128	1.33278
TSPAN17	1.33862	5.6033	3.09302	0.003602	0.00987731	-2.85047
ZBED4	1.33847	2.29202	5.73142	1.12e-06	2.32e-05	4.98443
LASP1	1.33825	5.03285	4.56073	4.73e-05	0.00035221	1.30844
WASF1	1.33748	3.79325	3.89302	0.000365953	0.00164144	-0.674663
CMPK1	1.33725	5.48166	4.31867	0.000100433	0.000616527	0.57606
KCNG3	1.33645	1.01353	4.1851	0.000151369	0.00084173	0.178058
NUDT8	1.33609	3.00976	4.61341	4.01e-05	0.000312412	1.46953
FAP	1.33534	1.23083	3.70266	0.000642709	0.00250961	-1.21554
ITGA9	1.33508	3.91983	3.6283	0.000798534	0.00296363	-1.42328
WRNIP1	1.33499	4.94169	5.86752	7.22e-07	1.66e-05	5.41996
UBE2L3	1.33489	5.73461	6.45692	1.07e-07	3.79e-06	7.31081
NMI	1.33445	3.67271	4.91779	1.53e-05	0.000152363	2.41036
EIF1AD	1.33432	4.54785	5.29073	4.65e-06	6.46e-05	3.58207
SNRNP27	1.33421	4.66457	5.56521	1.92e-06	3.37e-05	4.45384
ELP3	1.33416	4.26406	5.00656	1.16e-05	0.000123833	2.68761
PSMB2	1.33401	5.8381	5.30603	4.43e-06	6.24e-05	3.63046
CDC42	1.33395	4.47996	5.31816	4.26e-06	6.06e-05	3.66888
MTCH2	1.33383	5.84401	5.22631	5.72e-06	7.5e-05	3.37846
YES1	1.33374	4.20831	4.34239	9.33e-05	0.000582405	0.647229
HK1	1.3337	4.96981	4.20687	0.000141614	0.000798752	0.242615
FKBP11	1.33342	2.85899	4.62987	3.81e-05	0.000301218	1.51995
ABLIM2	1.33334	2.5394	2.52466	0.0156445	0.0330985	-4.20715
CSNK1E	1.33278	3.95954	5.51284	2.28e-06	3.81e-05	4.28705
TIA1	1.33268	4.25931	6.24833	2.1e-07	6.42e-06	6.64136
TOMM22	1.33251	5.78898	5.21138	6e-06	7.75e-05	3.33133
SMARCD1	1.33243	5.27349	4.55243	4.86e-05	0.000358587	1.28309
SLC29A2	1.33231	2.20971	4.65127	3.56e-05	0.000287444	1.58562
CTNNAL1	1.33219	6.94969	2.5165	0.0159594	0.0336244	-4.22522
ITGB1	1.33211	4.76386	3.65644	0.000735707	0.00277855	-1.34492
YIF1B	1.3315	4.64784	6.21018	2.38e-07	7.08e-06	6.5189
RAVER1	1.33142	3.17746	3.94332	0.000314815	0.00146648	-0.529665
SEMA4G	1.33134	1.91199	2.83009	0.00724039	0.0174401	-3.50088
EP400	1.33114	3.27493	5.03986	1.04e-05	0.000115371	2.79191
CREBZF	1.33105	4.29443	4.7606	2.52e-05	0.000221062	1.92245
CAPRIN1	1.33075	5.17409	4.5374	5.09e-05	0.000370429	1.23729
DDX54	1.33069	5.25774	3.87617	0.000384814	0.00170373	-0.723035
DCAF11	1.33063	4.74984	3.46836	0.00126604	0.00427085	-1.86275
RAB14	1.3306	5.95898	4.20996	0.000140281	0.000793394	0.251785
EIF3D	1.3305	6.28028	4.49524	5.81e-05	0.000407513	1.10897
NIPSNAP1	1.33044	5.08106	3.61957	0.00081904	0.0030255	-1.44751
LHX2	1.33028	0.81696	5.11368	8.21e-06	9.78e-05	3.02364
C16orf91	1.33012	5.60783	4.05231	0.000226706	0.00114285	-0.212799
NIP7	1.33008	3.75098	5.23268	5.61e-06	7.38e-05	3.39859
FKBP7	1.32983	3.07339	5.2177	5.88e-06	7.62e-05	3.35129
LIX1L	1.32953	4.9964	4.74259	2.67e-05	0.000231191	1.86681
RPL36	1.32927	9.33602	5.26114	5.12e-06	6.93e-05	3.48848
ADI1	1.32878	6.0828	4.30629	0.000104339	0.000636412	0.538999
PPP2R3C	1.32872	2.92967	4.61588	3.98e-05	0.000310882	1.47708
BTF3L4	1.32819	4.72968	5.22004	5.84e-06	7.59e-05	3.35867
PGAP6	1.32817	5.39977	4.83039	2.02e-05	0.000187366	2.13857
RAB1B	1.32801	5.81855	3.86128	0.000402267	0.00176294	-0.765712
B3GALNT2	1.32796	2.394	5.4473	2.81e-06	4.47e-05	4.07857
SEMA4C	1.3279	3.15706	4.01738	0.000251947	0.0012344	-0.314762
SAR1A	1.32789	5.48832	4.70823	2.98e-05	0.000250461	1.76083
MYH10	1.32768	4.09459	4.51862	5.4e-05	0.000386699	1.18009
ABI2	1.32764	2.37023	6.42889	1.17e-07	4.06e-06	7.22087
TPR	1.32753	3.79435	4.48087	6.07e-05	0.000422063	1.06535
RASL10B	1.32753	1.7952	2.95608	0.00520128	0.0133004	-3.19381
GMIP	1.32698	2.48414	5.10881	8.34e-06	9.88e-05	3.00832
PUM3	1.32668	4.44146	4.16144	0.000162714	0.000887606	0.108048
CDK8	1.32664	3.92356	4.06426	0.000218647	0.00111306	-0.17782
TRIOBP	1.32645	3.94306	5.40876	3.18e-06	4.86e-05	3.95616
MAGOH	1.3264	5.40131	6.3853	1.35e-07	4.53e-06	7.08098
ERLIN1	1.3263	4.73791	4.18923	0.000149471	0.000834599	0.190284
CLPTM1	1.32612	6.87067	3.98724	0.000275898	0.00132508	-0.402415
PSMD11	1.32587	4.61564	5.04432	1.02e-05	0.000114593	2.80587
ARTN	1.32538	1.07041	8.04788	6.74e-10	4.96e-08	12.3534
ALDH4A1	1.32523	4.45596	2.52798	0.015518	0.0328743	-4.19978
NUP93	1.32468	3.33688	6.04236	4.1e-07	1.09e-05	5.98039
TMOD3	1.32452	3.42976	4.7138	2.93e-05	0.000246729	1.77799
POSTN	1.32417	3.45146	1.72163	0.0928526	0.145348	-5.76384
SEC23A	1.32415	4.09573	3.91229	0.000345474	0.00157171	-0.619209
CDK6	1.32349	3.30539	3.00626	0.00455041	0.0119497	-3.06914
B3GALT6	1.32345	4.42234	5.54218	2.07e-06	3.57e-05	4.38045
TMEM18	1.32342	3.49941	6.57454	7.33e-08	2.76e-06	7.68804
DHX34	1.32339	3.78038	5.96498	5.27e-07	1.32e-05	5.73227
PTGES3	1.32306	7.78412	4.10421	0.000193691	0.00101568	-0.0606305
TMEM101	1.32303	4.66824	5.04015	1.04e-05	0.000115349	2.79281
GTF2A2	1.32295	5.04166	5.43719	2.9e-06	4.55e-05	4.04645
PIDD1	1.32292	3.41364	5.35612	3.77e-06	5.49e-05	3.78913
PRR3	1.32287	3.57397	6.49583	9.45e-08	3.4e-06	7.43562
NECAB2	1.32281	1.22962	3.6553	0.000738137	0.00278441	-1.34807
PLSCR1	1.32279	3.71262	4.23419	0.000130243	0.000751507	0.323779
STOM	1.32265	7.50412	5.35627	3.77e-06	5.49e-05	3.78961
SH3BP5L	1.32186	3.89732	4.93799	1.44e-05	0.000145142	2.47337
WSB2	1.32175	5.63087	3.69397	0.000659268	0.00255918	-1.23991
PABPC1	1.32152	7.4065	4.51643	5.44e-05	0.000389019	1.17342
PSMB4	1.3214	8.12936	5.61759	1.62e-06	2.99e-05	4.62086
CRABP2	1.32082	4.94494	2.3357	0.0246001	0.0482789	-4.61481
BCS1L	1.32071	4.11668	6.50665	9.12e-08	3.32e-06	7.47031
BCL7A	1.32069	3.43414	4.1199	0.000184671	0.00097861	-0.0144957
ABCF1	1.32051	5.31493	4.33556	9.53e-05	0.000593037	0.626725
AIDA	1.32036	3.4111	4.75005	2.61e-05	0.000227232	1.88985
CEP131	1.32035	3.22978	6.66374	5.49e-08	2.21e-06	7.97391
POMT2	1.32034	3.57194	4.5357	5.12e-05	0.00037175	1.23211
POLE	1.31972	2.58329	7.07411	1.47e-08	7.28e-07	9.28524
SRRT	1.31958	5.63116	5.23652	5.54e-06	7.32e-05	3.4107
BUD13	1.31891	3.88517	4.87213	1.77e-05	0.000169045	2.26824
NUP98	1.31878	4.06197	4.93294	1.46e-05	0.000147137	2.4576
MARS2	1.31873	3.35952	3.52192	0.00108603	0.00378478	-1.71675
TRIM59	1.31858	1.42322	6.73287	4.4e-08	1.83e-06	8.19527
RHOU	1.3182	5.13722	2.2072	0.0330922	0.0617264	-4.87825
S100PBP	1.31814	2.51405	6.42362	1.19e-07	4.1e-06	7.20396
TP53I3	1.31807	2.97311	3.19683	0.00271214	0.00782866	-2.58388
DLX6	1.31803	1.31474	3.55671	0.000982499	0.00348814	-1.62125
C9orf16	1.31794	7.57668	3.21612	0.00257161	0.00750364	-2.53376
PACC1	1.31779	2.68986	5.66002	1.41e-06	2.71e-05	4.75631
DAPK3	1.3177	5.21625	4.8002	2.23e-05	0.000201283	2.04499
KDELR2	1.31758	7.01949	4.39331	7.97e-05	0.000517777	0.800455
NANS	1.31717	4.11288	4.96182	1.33e-05	0.000137643	2.54775
OLA1	1.31691	4.65293	5.63468	1.53e-06	2.87e-05	4.67541
PFDN2	1.31691	7.58604	5.36596	3.65e-06	5.38e-05	3.82033
HDAC1	1.31672	5.92394	4.55081	4.88e-05	0.000359651	1.27816
RHBDF1	1.31664	2.62612	3.57492	0.000932169	0.00334273	-1.57108
PRAME	1.31638	1.37192	1.95454	0.057643	0.0981259	-5.36159
ZC3H15	1.31615	5.59647	4.50901	5.56e-05	0.000394889	1.15085
HYLS1	1.31582	2.77937	5.45382	2.75e-06	4.39e-05	4.0993
MNS1	1.31546	1.56925	6.49552	9.46e-08	3.4e-06	7.43462
HACD3	1.31525	5.57783	3.21675	0.00256716	0.00749246	-2.53213
P3H4	1.31507	4.76893	5.00202	1.17e-05	0.000125234	2.6734
CADM1	1.3149	3.31131	2.50437	0.0164385	0.0344542	-4.25203
YME1L1	1.31461	5.36369	3.67221	0.000702605	0.00268091	-1.30086
STK39	1.31452	2.99841	4.08992	0.000202286	0.0010511	-0.102628
PIH1D1	1.31444	5.49844	5.03838	1.04e-05	0.000115614	2.78728
GGT7	1.31432	3.9092	3.22494	0.00250968	0.00735902	-2.51078
ASCC1	1.31394	3.54302	4.43908	6.92e-05	0.000464132	0.938691
TMX1	1.3138	4.37655	4.22732	0.000133016	0.000761964	0.303348
MBOAT2	1.3136	1.52392	5.21191	5.99e-06	7.74e-05	3.333
RPS3A	1.31353	6.93195	4.532	5.18e-05	0.000374901	1.22082
XXYLT1	1.31346	2.9313	5.91402	6.21e-07	1.5e-05	5.56892
PRRC2B	1.31345	3.92819	3.50384	0.00114385	0.00394217	-1.76616
CRAT	1.31312	5.81847	3.647	0.000756232	0.0028378	-1.37124
AHCY	1.31298	6.15079	5.0437	1.03e-05	0.000114678	2.80394
PSMD4	1.31282	6.712	5.29045	4.66e-06	6.46e-05	3.58119
UAP1	1.31259	4.7673	4.20238	0.000143577	0.000807073	0.229274
DDX23	1.31241	5.62721	4.42159	7.3e-05	0.000484158	0.885815
PTX3	1.3123	1.36847	2.37429	0.0224634	0.044783	-4.53348
TRAM2	1.31208	3.08105	3.95884	0.000300493	0.00141349	-0.484778
ADAM8	1.31207	1.95749	4.75092	2.6e-05	0.000226844	1.89255
SNW1	1.31201	5.34278	4.3588	8.87e-05	0.000560135	0.696546
KAZN	1.31196	2.23133	2.76185	0.0086343	0.0201443	-3.66346
CHTOP	1.31196	4.80536	6.26064	2.02e-07	6.22e-06	6.68087
MIS18A	1.3119	4.03887	4.91388	1.55e-05	0.000153896	2.3982
H2AZ2	1.3116	5.85517	4.68286	3.23e-05	0.000266826	1.68273
EID3	1.31129	1.88789	4.20566	0.000142143	0.000801212	0.239005
PON2	1.31127	5.9617	3.16726	0.00294173	0.00837367	-2.66034
CTDSPL2	1.31111	2.7286	5.46622	2.64e-06	4.26e-05	4.1387
CASP9	1.3111	3.40364	5.18597	6.51e-06	8.2e-05	3.25119
KDM1A	1.3109	4.5489	4.59725	4.22e-05	0.000323336	1.42005
H3-3A	1.31089	3.86973	5.90991	6.3e-07	1.5e-05	5.55576
DNAJB11	1.31003	3.34717	5.97107	5.17e-07	1.3e-05	5.75177
GTPBP1	1.30918	3.91048	4.86778	1.8e-05	0.00017051	2.25472
PBDC1	1.30916	5.76367	5.20184	6.19e-06	7.94e-05	3.30124
TAF5	1.30812	2.16139	6.0221	4.38e-07	1.15e-05	5.91542
PAICS	1.30795	5.52102	4.5085	5.57e-05	0.000395355	1.14928
PPP1CC	1.30767	5.85699	5.3479	3.87e-06	5.62e-05	3.76308
SPRED2	1.30746	3.65241	4.66414	3.42e-05	0.000279119	1.62515
NDEL1	1.30716	3.76008	4.37442	8.45e-05	0.000541124	0.743553
SRPRB	1.30703	5.66599	5.03733	1.05e-05	0.000115924	2.78399
CARM1	1.30678	4.19266	4.21116	0.000139767	0.000791839	0.255344
CSTF1	1.30674	4.20605	5.25736	5.18e-06	6.99e-05	3.47652
RNF25	1.30666	5.06462	6.47951	9.96e-08	3.54e-06	7.38326
PCGF6	1.30652	2.78901	5.44255	2.85e-06	4.51e-05	4.06348
PANK3	1.30651	4.49078	3.69418	0.000658878	0.00255918	-1.23934
SRSF1	1.30647	4.2813	5.48553	2.48e-06	4.08e-05	4.20012
EXOSC10	1.30639	3.50063	4.60624	4.1e-05	0.000317674	1.44756
COPS3	1.30628	5.1625	4.82004	2.09e-05	0.000192643	2.10647
DMAP1	1.3059	5.32432	4.54567	4.96e-05	0.000363638	1.2625
NMU	1.30583	0.737133	3.73975	0.000576391	0.00231395	-1.11116
EI24	1.30564	5.18522	5.2769	4.86e-06	6.7e-05	3.53832
BCL10	1.30537	3.39735	5.18966	6.44e-06	8.15e-05	3.26283
DDX31	1.30528	2.92359	5.77788	9.66e-07	2.06e-05	5.13301
CIB4	1.30494	2.24056	2.48545	0.0172122	0.0357813	-4.29366
SMNDC1	1.30472	3.90586	4.88584	1.7e-05	0.000164017	2.31088
PEX10	1.30444	3.51755	4.8628	1.83e-05	0.000172735	2.23922
TXNDC9	1.30433	3.90118	4.7	3.06e-05	0.000255229	1.73547
HHIPL2	1.30388	0.820741	2.9247	0.0056517	0.0142345	-3.2711
PPP2R5D	1.30386	3.54158	3.62999	0.000794614	0.00295239	-1.41858
EMC1	1.30374	3.52825	4.43448	7.02e-05	0.000469852	0.924798
PPP1R7	1.3032	5.32389	6.44153	1.13e-07	3.93e-06	7.26143
ACBD3	1.30312	4.41085	4.17614	0.000155573	0.000858476	0.151518
UCP2	1.30301	4.76294	2.35339	0.0235989	0.0466053	-4.57765
POLG	1.30294	3.33005	4.07547	0.000211345	0.00108422	-0.144986
WASF2	1.3029	5.36666	4.04133	0.00023436	0.00116834	-0.24488
ZBTB12	1.30259	2.22962	5.43971	2.88e-06	4.53e-05	4.05446
GPC6	1.30244	1.58142	3.06225	0.00391469	0.0105875	-2.92846
ESD	1.30239	6.06279	4.22993	0.000131955	0.000757954	0.311111
STXBP2	1.30207	3.33474	3.88092	0.000379397	0.00168594	-0.709391
RPS13	1.30171	8.07934	5.07702	9.23e-06	0.000105943	2.90845
REXO2	1.30099	4.55	4.49535	5.81e-05	0.000407513	1.10932
VBP1	1.30066	5.82772	4.51335	5.49e-05	0.000391761	1.16405
INPPL1	1.30063	5.27753	5.16002	7.08e-06	8.77e-05	3.16942
ZNF836	1.30055	3.3263	2.89561	0.00610167	0.0151593	-3.34228
SBNO2	1.30037	5.07395	4.62401	3.88e-05	0.000305202	1.50201
INPP5E	1.3002	3.26595	5.32949	4.11e-06	5.88e-05	3.70475
RIC8A	1.30012	4.72248	4.73808	2.71e-05	0.000233645	1.85291
RPLP2	1.30003	9.49429	5.51407	2.27e-06	3.8e-05	4.29096
HDLBP	1.29999	6.22446	4.14041	0.000173492	0.000932851	0.0459427
PTGS2	1.29995	0.992722	2.70719	0.00992645	0.0226515	-3.79177
SLC30A1	1.29961	4.87439	3.163	0.00297631	0.00844546	-2.67133
PSMD8	1.29958	6.92541	4.1813	0.000153139	0.000848682	0.166795
ATP8B2	1.29933	2.4241	4.6522	3.55e-05	0.000286964	1.5885
PEA15	1.29921	7.16002	3.95904	0.000300311	0.00141349	-0.484195
MEA1	1.29908	5.18875	5.59237	1.76e-06	3.16e-05	4.54044
ARHGEF6	1.29856	4.32918	4.22592	0.000133588	0.000763888	0.299185
CAMTA1	1.29852	3.38636	5.73647	1.1e-06	2.29e-05	5.00058
DDX18	1.29847	3.75801	5.01973	1.11e-05	0.000120295	2.72883
BTN2A1	1.29813	4.53441	4.14927	0.000168868	0.000914171	0.0720992
KRI1	1.29786	4.53315	5.32393	4.18e-06	5.98e-05	3.68716
DARS1	1.29766	5.33873	5.64359	1.49e-06	2.82e-05	4.70385
MED22	1.29754	3.68695	4.49596	5.79e-05	0.000406937	1.11118
NSUN4	1.29742	2.79785	5.36847	3.62e-06	5.36e-05	3.82829
CACNB3	1.29722	1.76596	5.63129	1.55e-06	2.89e-05	4.6646
TNFAIP6	1.29671	1.95587	2.29761	0.0268861	0.0520438	-4.69408
ELOA	1.29658	3.94007	4.6331	3.77e-05	0.000298597	1.52988
PPP2R5A	1.29649	4.53012	4.88347	1.71e-05	0.000164587	2.30349
XRCC3	1.29638	2.07166	7.40002	5.19e-09	3.01e-07	10.3202
NF2	1.2962	3.78424	4.72313	2.84e-05	0.000241288	1.80679
FAF1	1.29602	3.80296	5.0577	9.82e-06	0.00011077	2.84784
RNF138	1.29595	3.07746	5.63585	1.53e-06	2.87e-05	4.67916
STYXL1	1.29561	5.02264	4.62799	3.83e-05	0.000302422	1.51419
HNRNPL	1.2956	5.30104	5.00545	1.16e-05	0.000124109	2.68415
CIAPIN1	1.29534	5.44034	4.44806	6.73e-05	0.000455207	0.965877
TSEN54	1.29518	4.35995	5.30633	4.43e-06	6.24e-05	3.63143
PSMD2	1.29512	6.35203	4.16316	0.000161863	0.000884827	0.113123
AKR7A2	1.29457	5.73118	4.18258	0.000152539	0.000846529	0.170599
MICALL1	1.29422	2.97682	4.74425	2.66e-05	0.000230338	1.87196
FOXK2	1.29421	3.88912	4.92002	1.52e-05	0.00015162	2.41731
MRPL9	1.29416	4.4082	4.66148	3.45e-05	0.000280771	1.61698
ZNF672	1.29406	4.49695	4.97581	1.28e-05	0.000132677	2.59146
PTS	1.29392	5.17343	3.63732	0.000777841	0.00290375	-1.39818
CNOT11	1.29374	5.23054	4.58092	4.44e-05	0.000335508	1.3701
SLC35F6	1.29366	5.63121	4.8003	2.23e-05	0.000201283	2.04528
TP53INP2	1.29363	5.71402	3.34866	0.00177733	0.00558388	-2.18473
PA2G4	1.29302	6.27946	7.77828	1.57e-09	1.09e-07	11.5117
AFG3L2	1.29293	3.48933	3.61577	0.000828142	0.00304756	-1.45807
TMEM200B	1.29266	1.36948	3.06997	0.00383391	0.0104184	-2.90894
MCUB	1.29254	2.39384	3.98739	0.000275776	0.00132488	-0.401987
PAK6	1.29207	1.79196	2.60335	0.0128849	0.0281163	-4.03058
USP39	1.292	4.57973	4.40855	7.61e-05	0.000499364	0.846421
NVL	1.29167	2.98458	5.23614	5.54e-06	7.32e-05	3.40949
MFAP2	1.29165	1.20019	3.50455	0.00114152	0.00393496	-1.76422
SEC11A	1.29157	5.42342	4.46287	6.42e-05	0.000439937	1.01075
PI4KB	1.29119	4.99268	3.80989	0.000468588	0.00197904	-0.912419
CNOT3	1.29116	4.0526	4.66731	3.39e-05	0.00027716	1.63492
NOB1	1.29113	5.0565	3.76012	0.000542821	0.00221625	-1.05361
ST3GAL1	1.29104	4.62018	3.04586	0.00409156	0.0109724	-2.96981
DCTN2	1.29081	5.7815	3.96103	0.000298521	0.0014084	-0.478429
MMP15	1.29072	4.41082	3.42646	0.00142648	0.00468979	-1.97615
STX6	1.29071	3.58825	5.74359	1.08e-06	2.25e-05	5.02333
SMIM13	1.29065	3.18157	4.54114	5.03e-05	0.00036745	1.24868
MOB1A	1.29008	5.16765	5.18579	6.52e-06	8.2e-05	3.25064
IWS1	1.28992	4.265	4.78028	2.37e-05	0.000211006	1.98331
RPS24	1.28983	7.87363	4.9796	1.26e-05	0.000131541	2.6033
RAD23A	1.28958	6.73388	4.34466	9.27e-05	0.000579868	0.654038
MAPK1	1.28873	5.20297	3.6381	0.000776077	0.00289916	-1.39601
HELZ2	1.28867	2.69482	4.26613	0.000118071	0.000696564	0.418968
RAB1A	1.28865	6.78321	4.63628	3.73e-05	0.000296767	1.53963
CBX1	1.28862	5.19284	4.90172	1.61e-05	0.00015807	2.36031
TGFBR3	1.2885	4.77243	2.88314	0.00630462	0.0155554	-3.37265
TPGS2	1.28829	3.39429	5.69004	1.28e-06	2.54e-05	4.85219
ESYT2	1.28787	5.22137	3.68214	0.000682493	0.00262412	-1.27306
LRRC41	1.28756	4.20163	4.35868	8.88e-05	0.000560135	0.696174
IFT52	1.28755	4.80252	4.84141	1.95e-05	0.000181984	2.17279
CDC73	1.28753	3.29638	4.66062	3.46e-05	0.000281115	1.61435
EIF6	1.28751	6.44839	5.04214	1.03e-05	0.000114806	2.79904
ERP44	1.28735	5.7057	5.56292	1.94e-06	3.39e-05	4.44655
CDK18	1.28685	2.27069	3.65168	0.000745986	0.00280762	-1.35819
DCK	1.28651	4.2523	4.1881	0.000149988	0.000836579	0.186938
GABRD	1.28646	1.80497	5.29419	4.6e-06	6.42e-05	3.59299
XPO1	1.28626	3.77266	5.97389	5.12e-07	1.29e-05	5.76083
HBA2	1.28625	4.61992	2.57584	0.0137943	0.0297944	-4.09274
RPL3	1.28562	9.65286	4.84824	1.91e-05	0.000178958	2.19399
VKORC1L1	1.28541	4.24734	4.24894	0.000124478	0.00072532	0.367692
TAF6	1.28514	3.63513	4.03837	0.000236468	0.00117577	-0.25353
CPSF7	1.28419	4.66796	4.49397	5.83e-05	0.000408435	1.10512
FZD4	1.28418	3.77424	3.90234	0.0003559	0.00160504	-0.647844
FAM210A	1.28412	3.09484	4.8616	1.83e-05	0.000173099	2.23548
TOX4	1.28383	4.18657	4.31872	0.000100417	0.000616527	0.576217
LRRC40	1.28382	3.06329	4.88115	1.72e-05	0.000165511	2.2963
GNB1	1.28366	6.40093	4.45879	6.51e-05	0.000444274	0.998378
RPS11	1.2835	10.5934	5.48491	2.49e-06	4.08e-05	4.19815
PPP2R1A	1.28322	7.5359	4.44678	6.75e-05	0.000456476	0.962009
NOL9	1.28303	2.82809	4.90085	1.62e-05	0.000158281	2.3576
ADAM9	1.28296	3.23622	3.67837	0.000690062	0.00264646	-1.28362
PRADC1	1.28293	5.98914	5.89611	6.59e-07	1.56e-05	5.51152
KCTD9	1.28293	3.34828	4.67522	3.3e-05	0.000271826	1.65923
MREG	1.28268	3.06947	2.74291	0.00906341	0.0209916	-3.70813
UFD1	1.28243	3.39126	5.66729	1.38e-06	2.66e-05	4.77952
CPSF4	1.28235	3.97049	5.09355	8.76e-06	0.000102373	2.96037
NOTCH3	1.28145	3.73274	3.38787	0.00159133	0.00510015	-2.07995
COPS9	1.2814	5.63847	6.72056	4.57e-08	1.9e-06	8.15587
TPST2	1.28126	3.40765	3.69929	0.000649077	0.0025297	-1.22499
BRIX1	1.28116	4.26927	6.03856	4.15e-07	1.1e-05	5.96819
NUDT15	1.28115	4.13979	5.22287	5.79e-06	7.56e-05	3.36759
EIF3A	1.28113	5.60541	3.18259	0.00282053	0.00808937	-2.62077
BMS1	1.28112	3.99874	4.66825	3.38e-05	0.000276483	1.6378
MIGA2	1.28096	4.19672	4.27099	0.00011632	0.000689611	0.433465
NUMBL	1.28092	3.10426	4.59995	4.19e-05	0.000322102	1.42831
CYRIB	1.2808	3.55244	4.87462	1.76e-05	0.00016791	2.27597
TUBA1C	1.28078	3.99774	2.74448	0.00902714	0.0209135	-3.70444
ADSS2	1.28077	4.39211	3.85252	0.000412892	0.00179462	-0.790788
OSMR	1.28072	4.11965	3.1298	0.0032591	0.00909363	-2.75662
UBR7	1.28072	4.65471	4.61858	3.95e-05	0.00030902	1.48537
TNFAIP8L1	1.28068	1.98916	5.95448	5.45e-07	1.35e-05	5.69861
PMPCA	1.28045	5.30128	4.99782	1.19e-05	0.000126531	2.66026
MMS19	1.28033	4.55861	4.28582	0.000111133	0.000668087	0.477752
CPSF1	1.28018	5.09369	4.91151	1.56e-05	0.000154597	2.39082
HSPA1A	1.28013	5.66217	2.60825	0.0127289	0.0278015	-4.01947
UBAC1	1.28004	4.95266	5.34744	3.88e-06	5.62e-05	3.76162
INIP	1.27983	3.74747	4.76988	2.45e-05	0.000216617	1.95116
RHNO1	1.2798	4.86398	6.55568	7.79e-08	2.89e-06	7.62755
PTPN12	1.27979	4.68065	4.3451	9.26e-05	0.000579517	0.655363
C1orf159	1.27976	2.47607	7.28039	7.6e-09	4.1e-07	9.94112
KLHDC3	1.27949	7.21641	5.45406	2.75e-06	4.39e-05	4.10007
PPIF	1.27935	8.27952	2.92741	0.00561151	0.014157	-3.26447
AKT1S1	1.27912	5.20307	5.18283	6.58e-06	8.26e-05	3.2413
AMMECR1L	1.2789	3.63924	4.65594	3.51e-05	0.000284581	1.59998
PDCL	1.27876	3.71334	6.11521	3.24e-07	9.12e-06	6.21413
SSNA1	1.27872	6.9362	7.4503	4.42e-09	2.61e-07	10.4792
RTCA	1.27858	4.68368	4.41582	7.44e-05	0.000490432	0.868387
PRRC2C	1.27824	3.91966	4.90466	1.6e-05	0.000157065	2.36946
ZNF93	1.27812	1.45374	7.34837	6.12e-09	3.45e-07	10.1567
GALNS	1.27806	3.30201	4.73341	2.75e-05	0.000235648	1.83847
DHX32	1.27773	4.76239	3.37346	0.0016574	0.00527349	-2.11853
CACYBP	1.27698	5.19183	5.71814	1.17e-06	2.37e-05	4.94199
ING1	1.27683	2.68479	6.59772	6.8e-08	2.63e-06	7.76235
PDGFRB	1.27682	4.49908	3.06563	0.00387913	0.0105123	-2.91991
LAMB1	1.27673	4.91552	2.93161	0.0055495	0.0140241	-3.25413
AAMP	1.27658	6.31365	4.59061	4.31e-05	0.000328018	1.39972
PDE8A	1.27622	3.71487	3.84187	0.000426167	0.00183737	-0.821218
REC8	1.2761	2.01467	4.82632	2.05e-05	0.000189267	2.12595
EPHA4	1.2761	2.0481	3.1149	0.00339412	0.00940223	-2.79472
TMEM121	1.27583	1.38548	3.39552	0.00155725	0.00501615	-2.05942
C1GALT1C1L	1.27577	2.35529	3.2337	0.0024496	0.00721676	-2.48794
HCN2	1.27563	4.29718	2.14682	0.0379159	0.0690517	-4.99801
MIIP	1.27529	4.09271	6.15937	2.81e-07	8.18e-06	6.35585
KIF3C	1.27508	3.14914	3.52558	0.00107466	0.00375531	-1.70673
C21orf58	1.27495	1.614	7.59262	2.82e-09	1.78e-07	10.9283
HDGFL2	1.27482	5.52673	5.27319	4.92e-06	6.77e-05	3.52659
ATIC	1.27453	5.36478	4.55641	4.8e-05	0.000355773	1.29526
P3H2	1.27445	4.98882	3.24324	0.00238569	0.00705734	-2.463
NRDC	1.27395	5.25917	5.07368	9.33e-06	0.000106858	2.89797
CFAP157	1.27394	1.3615	5.15643	7.16e-06	8.84e-05	3.15814
PIGW	1.27359	2.57931	5.26298	5.09e-06	6.9e-05	3.4943
BLM	1.27347	0.975125	8.35507	2.6e-10	2.09e-08	13.3038
SDF2L1	1.27345	5.11818	5.03474	1.06e-05	0.000116498	2.77586
CLN6	1.27339	2.43769	4.8841	1.71e-05	0.000164587	2.30548
ATL2	1.27277	4.74987	3.87052	0.00039135	0.00172682	-0.73924
WNT10B	1.27219	0.780248	2.95164	0.00526298	0.0134278	-3.20479
NR2F6	1.27217	5.58445	4.86841	1.79e-05	0.000170271	2.25666
RPL21	1.27213	6.37388	3.75463	0.000551676	0.002239	-1.06913
RPL18	1.27195	8.9009	4.9437	1.41e-05	0.000143414	2.49118
C1orf52	1.27194	3.28829	5.3841	3.45e-06	5.17e-05	3.87789
SPRED1	1.27187	3.68207	4.99144	1.21e-05	0.00012837	2.64032
DNAJB5	1.27171	2.58627	5.21976	5.84e-06	7.59e-05	3.35779
PSIP1	1.27165	4.264	4.74391	2.66e-05	0.000230467	1.8709
BANF1	1.27137	7.70614	7.28587	7.46e-09	4.05e-07	9.95849
TNFRSF12A	1.2707	7.04729	3.43408	0.00139596	0.00461067	-1.95561
RNF149	1.2702	4.22137	5.43486	2.93e-06	4.58e-05	4.03905
S1PR5	1.27017	1.19754	4.98395	1.24e-05	0.000130355	2.61688
MRPS10	1.27004	5.55549	4.73443	2.74e-05	0.000235131	1.84163
FOXK1	1.26974	3.7192	3.68506	0.000676698	0.0026085	-1.2649
UBAP2L	1.26942	5.34621	4.27482	0.000114959	0.000684543	0.444895
AIFM2	1.26939	4.04558	3.02404	0.00433871	0.0115032	-3.02465
ADAM10	1.26938	3.47763	4.344	9.29e-05	0.000580614	0.652056
MRPL30	1.26938	4.35049	5.58971	1.77e-06	3.18e-05	4.53194
HMCES	1.26935	5.15746	5.22129	5.82e-06	7.58e-05	3.36261
SAMM50	1.26927	4.45209	3.81659	0.000459375	0.00195108	-0.893342
CCT8	1.26925	7.23985	4.77776	2.39e-05	0.000212534	1.97554
VWCE	1.26924	1.67036	4.58145	4.44e-05	0.000335108	1.37171
NFE2L2	1.26924	5.05012	4.06393	0.000218867	0.00111384	-0.178792
ST8SIA4	1.26922	1.56652	3.65603	0.000736574	0.00277978	-1.34604
[truncated: 14,561 more rows]
