# Supplementary material for: System analysis identifies UBE2C as a novel oncogene target for adrenocortical carcinoma
Source: PLoS One. 2023 Aug 3;18(8):e0289418. doi: 10.1371/journal.pone.0289418 (PMC10399895; doi:10.1371/journal.pone.0289418)
Supplement: S7 Table — The candidate proteins obtained from STRING database; and the significant DEGs between G1 group (above 75th percentile of UBE2C expression) and G2 group (below 25th percentile of UBE2C expression) were analyzed from the TCGA dataset. “LogFC ≥ 2 or LogFC ≤ -2, P-value < 0.05” was defined as a screening criterion. (XLSX) [file pone.0289418.s007.xlsx]

## Sheet: Supplementary Table 7
TCGA	STRING	TCGA and STRING
QPCT	UBA1	CCNA2
GSTA1	CDC27	CDC20
GSTA2	ANAPC10	CDK1
MC2R	CDC23	UBE2C
KLK1	ANAPC2
SPRR2B	CDC16
VGF	ANAPC11
APOA1
SLPI
APOE
PEG10
VPREB3
ALPL
MSMO1
EMID1
LRRC38
VCAM1
INHA
COL11A1
LDLR
SGPP2
DHCR7
HMGCR
GREM2
SPP1
SLC30A2
GATA4
FATE1
RTN4R
MAOB
IGF2BP2
MMP9
MEST
FGFR4
G0S2
CTHRC1
COL6A3
HMGCS1
FOXA2
HSPB8
SLC6A9
PLEK2
ISL1
SCD
ADGRE5
COL3A1
CD83
PCK2
FN1
SNCG
FADS1
CYP3A4
STARD4
HTRA3
COL1A1
DOC2B
NEK6
FBXO2
CXCL8
TPBG
PTK7
FOSL1
CSDC2
TNFSF13B
HOXC13
FBLN1
DUSP26
SFRP1
PCOLCE
PLPP2
IDI1
ALX4
S1PR3
MVK
SLC27A2
VEPH1
PDIA6
BIK
TUBB2A
MMP17
FDFT1
COL5A1
NPTX1
MMP14
ANGPTL4
ETV4
NDRG4
OLFML2B
NID2
AMH
TMEM97
INSIG1
SQLE
GATA3
HSPD1
PFKP
NSMF
SEMA7A
RASD1
CDKN2A
NR4A3
IL32
FKBP10
BOK
DMKN
DUSP5
ERG28
SLC2A1
SLC7A5
FAT1
ACAT2
HOXC10
AIF1L
ENC1
PFKFB4
SPARC
SLC2A6
SLC7A4
PITX1
MOB4
GPR153
TUBA1B
LAMA4
EFNA2
HMGA2
CERCAM
H1-0
TFRC
FDPS
C3
NETO2
RRM1
LTBP1
CDKN2C
CILP2
AACS
ICAM5
RAC3
H2BC12
ENO1
COL4A1
H3C10
PYCR1
CCNE1
HES6
BUB3
ITM2C
SLC20A1
ILF2
QSOX2
MVD
ACKR3
FASN
EMP2
LDHA
GAS2L3
CTSV
ELOVL1
RFC3
COL4A2
CDKN2D
GPR3
SLC26A6
NPM3
FSCN1
TUBB4B
PHGDH
EIF4EBP1
H4C9
MAD2L1
KAZALD1
H2AZ1
FAM189B
CHEK2
TUBB6
WDR76
DHFR
JPT1
PGD
MCM2
DNMT1
GGH
GMNN
NAT14
LMNB2
CKAP2
SAPCD2
APOBEC3B
NCAPG2
CENPN
HMGB2
ECT2
TMSB15A
CDCA4
NEMP1
CDCA7
CKS1B
TIMELESS
JPT2
MCM3
DEPDC1B
CDK2
ATAD2
TTK
CKS2
KNSTRN
NCAPD2
KPNA2
CDC25A
FEN1
TONSL
DTYMK
POLD1
DDX39A
HAUS8
KIF22
POC1A
PIF1
MCM4
PHF19
CHAF1B
REEP4
RIBC2
CDC6
MCM7
TYMS
KIF18A
CENPH
UBE2S
E2F1
FANCI
POLE2
MCM10
CENPI
TCF19
HELLS
DIAPH3
RMI2
ZNF367
PIMREG
PCLAF
MCM6
MTFR2
ORC1
SGO2
STMN1
CHEK1
KNL1
NEIL3
CENPU
LMNB1
ERCC6L
GINS1
ARHGAP11A
BUB1B
KIF15
ORC6
EZH2
RECQL4
H2AX
MCM5
KIF11
CENPW
PRR11
CENPK
KIF14
MELK
NCAPH
KIF23
TK1
FAM83D
CDC7
HMMR
TPX2
RAD51
SGO1
RACGAP1
CDC25C
CCNB1
TRIP13
ESPL1
FAM111B
SPAG5
TEDC2
E2F2
WDR62
IQGAP3
ZWINT
DEPDC1
AURKA
SKA3
ANLN
SKA1
EXO1
PSRC1
ASPM
RAD51AP1
GINS2
KIF2C
UHRF1
NEK2
GTSE1
CDCA2
FOXM1
PKMYT1
UBE2T
SPC25
MYBL2
MXD3
NCAPG
CEP55
MKI67
TOP2A
CDCA5
TACC3
BUB1
CENPA
ASF1B
SHCBP1
AURKB
CENPF
DLGAP5
KIFC1
CKAP2L
PBK
CDC45
KIF18B
SPC24
CDCA8
PTTG1
CCNB2
CDKN3
KIF20A
CDCA3
RRM2
PLK1
NDC80
KIF4A
CDT1
HJURP
BIRC5
NUF2
CENPM
DTL
TROAP
